# Supplementary material for: Correction: Interleukin-1 Receptor Antagonist Has a Novel Function in the Regulation of Matrix Metalloproteinase-13 Expression
Source: PLoS One. 2020 Apr 10;15(4):e0231910. doi: 10.1371/journal.pone.0231910 (PMC7147734; doi:10.1371/journal.pone.0231910)
Supplement: S1 File — (ZIP) [file pone.0231910.s001.zip]

Archive with 5 entries (5 files):
- S1_File/.DS_Store
- S1_File/Fig1.array.xlsx
- S1_File/Fig1.screen shot.png
- S1_File/Fig1-1.csv
- S1_File/Fig1-2.csv
