# Supplementary material for: Correction: Interleukin-1 Receptor Antagonist Has a Novel Function in the Regulation of Matrix Metalloproteinase-13 Expression
Source: PLoS One. 2020 Apr 10;15(4):e0231910. doi: 10.1371/journal.pone.0231910 (PMC7147734; doi:10.1371/journal.pone.0231910)
Supplement: S1 File — (ZIP) [file pone.0231910.s001.zip › S1_File/Fig1.array.xlsx]

## Sheet: Sheet1
	Fold Regulation	Symbol	Description	Comments		Fold Regulation	Symbol	Description	Comments
	4.7717	MMP13	Matrix metallopeptidase 13 (collagenase 3)	OKAY		1.1443	VCAM1	Vascular cell adhesion molecule 1	OKAY
	3.9028	ITGA8	Integrin, alpha 8	A		1.1286	MMP7	Matrix metallopeptidase 7 (matrilysin, uterine)	OKAY
	2.9783	TGFBI	Transforming growth factor, beta-induced, 68kDa	OKAY		1.1208	TIMP2	TIMP metallopeptidase inhibitor 2	OKAY
	2.9171	MMP1	Matrix metallopeptidase 1 (interstitial collagenase)	OKAY		1.0977	THBS2	Thrombospondin 2	OKAY
	2.7029	CTNND1	Catenin (cadherin-associated protein), delta 1	A		1.0901	COL1A1	Collagen, type I, alpha 1	OKAY
	2.1652	MMP10	Matrix metallopeptidase 10 (stromelysin 2)	OKAY		1.0677	COL6A1	Collagen, type VI, alpha 1	OKAY
	1.9514	CTNNA1	Catenin (cadherin-associated protein), alpha 1, 102kDa	OKAY		1.0677	LAMC1	Laminin, gamma 1 (formerly LAMB2)	OKAY
	1.8849	MMP12	Matrix metallopeptidase 12 (macrophage elastase)	OKAY		1.0603	CTGF	Connective tissue growth factor	OKAY
	1.859	CNTN1	Contactin 1	A		1.0603	ITGA2	Integrin, alpha 2 (CD49B, alpha 2 subunit of VLA-2 receptor)	OKAY
	1.8461	COL15A1	Collagen, type XV, alpha 1	B		1.053	MMP14	Matrix metallopeptidase 14 (membrane-inserted)	OKAY
	1.8081	CLEC3B	C-type lectin domain family 3, member B	OKAY		1.0457	SELP	Selectin P (granule membrane protein 140kDa, antigen CD62)	OKAY
	1.7466	ADAMTS1	ADAM metallopeptidase with thrombospondin type 1 motif, 1	OKAY		1.0242	MMP3	Matrix metallopeptidase 3 (stromelysin 1, progelatinase)	OKAY
	1.7225	MMP11	Matrix metallopeptidase 11 (stromelysin 3)	OKAY		1.0171	THBS1	Thrombospondin 1	OKAY
	1.6871	MMP15	Matrix metallopeptidase 15 (membrane-inserted)	A		-1.0537	FN1	Fibronectin 1	OKAY
	1.6754	SPP1	Secreted phosphoprotein 1	OKAY		-1.0537	HAS1	Hyaluronan synthase 1	OKAY
	1.6523	ADAMTS13	ADAM metallopeptidase with thrombospondin type 1 motif, 13	A		-1.0985	SELL	Selectin L	OKAY
	1.6523	ITGA5	Integrin, alpha 5 (fibronectin receptor, alpha polypeptide)	OKAY		-1.1061	ITGAM	Integrin, alpha M (complement component 3 receptor 3 subunit)	B
	1.6409	ITGB2	Integrin, beta 2 (complement component 3 receptor 3 and 4 subunit)	OKAY		-1.1215	ITGB5	Integrin, beta 5	OKAY
	1.6409	ITGB3	Integrin, beta 3 (platelet glycoprotein IIIa, antigen CD61)	OKAY		-1.1773	TNC	Tenascin C	OKAY
	1.6072	COL14A1	Collagen, type XIV, alpha 1	B		-1.1937	COL6A2	Collagen, type VI, alpha 2	OKAY
	1.5961	CDH1	Cadherin 1, type 1, E-cadherin (epithelial)	OKAY		-1.1937	TIMP3	TIMP metallopeptidase inhibitor 3	OKAY
	1.5961	COL12A1	Collagen, type XII, alpha 1	B		-1.2104	ITGA3	Integrin, alpha 3 (antigen CD49C, alpha 3 subunit of VLA-3 receptor)	OKAY
	1.5741	COL16A1	Collagen, type XVI, alpha 1	B		-1.2444	COL5A1	Collagen, type V, alpha 1	OKAY
	1.531	LAMB3	Laminin, beta 3	OKAY		-1.2444	ITGA6	Integrin, alpha 6	OKAY
	1.531	MMP16	Matrix metallopeptidase 16 (membrane-inserted)	A		-1.2618	LAMA2	Laminin, alpha 2	OKAY
	1.51	ADAMTS8	ADAM metallopeptidase with thrombospondin type 1 motif, 8	A		-1.2706	COL4A2	Collagen, type IV, alpha 2	OKAY
	1.4485	KAL1	Kallmann syndrome 1 sequence	A		-1.2883	LAMA1	Laminin, alpha 1	A
	1.4485	NCAM1	Neural cell adhesion molecule 1	A		-1.2973	VCAN	Versican	OKAY
	1.4285	COL7A1	Collagen, type VII, alpha 1	OKAY		-1.3245	ITGAV	Integrin, alpha V (vitronectin receptor, alpha polypeptide, antigen CD51)	OKAY
	1.3799	COL8A1	Collagen, type VIII, alpha 1	OKAY		-1.3338	VTN	Vitronectin	OKAY
	1.3515	ITGB4	Integrin, beta 4	OKAY		-1.4494	COL11A1	Collagen, type XI, alpha 1	A
	1.2964	SELE	Selectin E	OKAY		-1.4494	SPG7	Spastic paraplegia 7 (pure and complicated autosomal recessive)	OKAY
	1.2522	MMP8	Matrix metallopeptidase 8 (neutrophil collagenase)	OKAY		-1.5005	MMP9	Matrix metallopeptidase 9 (gelatinase B, 92kDa gelatinase, 92kDa type IV collagenase)	OKAY
	1.2436	LAMA3	Laminin, alpha 3	OKAY		-1.5321	ITGB1	Integrin, beta 1 (fibronectin receptor, beta polypeptide, antigen CD29 includes MDF2, MSK12)	OKAY
	1.235	ICAM1	Intercellular adhesion molecule 1	OKAY		-1.5535	CTNNB1	Catenin (cadherin-associated protein), beta 1, 88kDa	B
	1.2265	LAMB1	Laminin, beta 1	OKAY		-1.6082	THBS3	Thrombospondin 3	OKAY
	1.1929	ECM1	Extracellular matrix protein 1	OKAY		-1.642	CTNND2	Catenin (cadherin-associated protein), delta 2 (neural plakophilin-related arm-repeat protein)	B
	1.1847	ITGAL	Integrin, alpha L (antigen CD11A (p180), lymphocyte function-associated antigen 1; alpha polypeptide)	A		-1.6765	PECAM1	Platelet/endothelial cell adhesion molecule	OKAY
	1.1847	TIMP1	TIMP metallopeptidase inhibitor 1	OKAY		-1.7477	SPARC	Secreted protein, acidic, cysteine-rich (osteonectin)	B
	1.1765	CD44	CD44 molecule (Indian blood group)	OKAY		-1.8862	SGCE	Sarcoglycan, epsilon	OKAY
	1.1765	ITGA1	Integrin, alpha 1	OKAY		-1.9663	ITGA7	Integrin, alpha 7	B
	1.1603	ITGA4	Integrin, alpha 4 (antigen CD49D, alpha 4 subunit of VLA-4 receptor)	OKAY		-2.0076	MMP2	Matrix metallopeptidase 2 (gelatinase A, 72kDa gelatinase, 72kDa type IV collagenase)	OKAY
