# Supplementary material for: Correction: Interleukin-1 Receptor Antagonist Has a Novel Function in the Regulation of Matrix Metalloproteinase-13 Expression
Source: PLoS One. 2020 Apr 10;15(4):e0231910. doi: 10.1371/journal.pone.0231910 (PMC7147734; doi:10.1371/journal.pone.0231910)
Supplement: S1 File — (ZIP) [file pone.0231910.s001.zip › S1_File/Fig1-1.csv]

Document Name: array.i-6.i-6.sds
Plate Type: Absolute Quantification
User: Administrator
Document Information
Operator: Administrator
Run Date: Monday	June 17	2013 16:29:52
Last Modified: Monday	June 17	2013 18:30:20
Instrument Type: Applied Biosystems 7000 Real-Time PCR System
Comments:
SDS v1.2
Well	Sample Name	Detector	Task	Ct	StdDev Ct	Qty	Mean Qty	StdDev Qty	Filtered	Tm
A1	a	i-4Low attach	Unknown	26.63	3.156					84.80
A2	a	i-4Low attach	Unknown	29.53	3.156					86.50
A3	a	i-4Low attach	Unknown	29.49	3.156					86.50
A4	a	i-4Low attach	Unknown	23.65	3.156					83.50
A5	a	i-4Low attach	Unknown	21.77	3.156					82.90
A6	a	i-4Low attach	Unknown	28.81	3.156					87.10
A7	a	i-4Low attach	Unknown	29.84	3.156					83.50
A8	a	i-4Low attach	Unknown	30.31	3.156					77.30
A9	a	i-4Low attach	Unknown	31.31	3.156					82.60
A10	a	i-4Low attach	Unknown	31.30	3.156					78.90
A11	a	i-4Low attach	Unknown	31.46	3.156					79.30
A12	a	i-4Low attach	Unknown	31.01	3.156					85.20
B1	b	i-4Low attach	Unknown	27.02	2.194					82.60
B2	b	i-4Low attach	Unknown	26.28	2.194					80.60
B3	b	i-4Low attach	Unknown	28.91	2.194					80.60
B4	b	i-4Low attach	Unknown	28.41	2.194					86.70
B5	b	i-4Low attach	Unknown	28.93	2.194					82.60
B6	b	i-4Low attach	Unknown	25.21	2.194					83.50
B7	b	i-4Low attach	Unknown	28.62	2.194					84.50
B8	b	i-4Low attach	Unknown	28.21	2.194					78.60
B9	b	i-4Low attach	Unknown	25.57	2.194					78.60
B10	b	i-4Low attach	Unknown	30.73	2.194					85.20
B11	b	i-4Low attach	Unknown	29.20	2.194					82.60
B12	b	i-4Low attach	Unknown	33.06	2.194					68.20
C1	c	i-4Low attach	Unknown	28.39	2.977					81.60
C2	c	i-4Low attach	Unknown	29.76	2.977					81.90
C3	c	i-4Low attach	Unknown	29.79	2.977					87.40
C4	c	i-4Low attach	Unknown	26.44	2.977					82.90
C5	c	i-4Low attach	Unknown	27.69	2.977					79.90
C6	c	i-4Low attach	Unknown	22.08	2.977					77.30
C7	c	i-4Low attach	Unknown	23.09	2.977					84.50
C8	c	i-4Low attach	Unknown	28.91	2.977					77.60
C9	c	i-4Low attach	Unknown	25.75	2.977					81.20
C10	c	i-4Low attach	Unknown	24.28	2.977					80.30
C11	c	i-4Low attach	Unknown	31.43	2.977					80.60
C12	c	i-4Low attach	Unknown	29.93	2.977					80.60
D1	d	i-4Low attach	Unknown	29.98	2.606					85.20
D2	d	i-4Low attach	Unknown	30.16	2.606					79.30
D3	d	i-4Low attach	Unknown	29.48	2.606					80.60
D4	d	i-4Low attach	Unknown	24.12	2.606					81.20
D5	d	i-4Low attach	Unknown	28.81	2.606					83.80
D6	d	i-4Low attach	Unknown	27.96	2.606					83.80
D7	d	i-4Low attach	Unknown	22.58	2.606					84.20
D8	d	i-4Low attach	Unknown	28.18	2.606					84.50
D9	d	i-4Low attach	Unknown	29.38	2.606					82.60
D10	d	i-4Low attach	Unknown	30.24	2.606					80.30
D11	d	i-4Low attach	Unknown	29.25	2.606					83.80
D12	d	i-4Low attach	Unknown	24.77	2.606					81.20
E1	e	i-4Low attach	Unknown	25.72	2.120					81.90
E2	e	i-4Low attach	Unknown	25.28	2.120					86.50
E3	e	i-4Low attach	Unknown	24.55	2.120					80.90
E4	e	i-4Low attach	Unknown	24.58	2.120					81.90
E5	e	i-4Low attach	Unknown	26.15	2.120					79.90
E6	e	i-4Low attach	Unknown	28.32	2.120					83.80
E7	e	i-4Low attach	Unknown	28.02	2.120					80.60
E8	e	i-4Low attach	Unknown	24.75	2.120					76.90
E9	e	i-4Low attach	Unknown	28.27	2.120					83.80
E10	e	i-4Low attach	Unknown	29.79	2.120					81.60
E11	e	i-4Low attach	Unknown	29.69	2.120					76.90
E12	e	i-4Low attach	Unknown	29.80	2.120					79.30
F1	f	i-4Low attach	Unknown	29.04	0.776					79.90
F2	f	i-4Low attach	Unknown	28.71	0.776					76.00
F3	f	i-4Low attach	Unknown	28.98	0.776					81.90
F4	f	i-4Low attach	Unknown	29.80	0.776					80.30
F5	f	i-4Low attach	Unknown	29.71	0.776					81.60
F6	f	i-4Low attach	Unknown	29.19	0.776					83.80
F7	f	i-4Low attach	Unknown	28.44	0.776					82.20
F8	f	i-4Low attach	Unknown	29.05	0.776					81.90
F9	f	i-4Low attach	Unknown	29.74	0.776					81.90
F10	f	i-4Low attach	Unknown	27.99	0.776					82.20
F11	f	i-4Low attach	Unknown	31.03	0.776					81.90
F12	f	i-4Low attach	Unknown	29.05	0.776					82.20
G1	g	i-4Low attach	Unknown	26.28	2.940					79.60
G2	g	i-4Low attach	Unknown	19.36	2.940					82.20
G3	g	i-4Low attach	Unknown	25.26	2.940					83.20
G4	g	i-4Low attach	Unknown	29.01	2.940					83.20
G5	g	i-4Low attach	Unknown	29.93	2.940					80.60
G6	g	i-4Low attach	Unknown	28.23	2.940					84.50
G7	g	i-4Low attach	Unknown	24.37	2.940					82.90
G8	g	i-4Low attach	Unknown	26.51	2.940					80.30
G9	g	i-4Low attach	Unknown	24.36	2.940					80.30
G10	g	i-4Low attach	Unknown	28.38	2.940					82.60
G11	g	i-4Low attach	Unknown	28.63	2.940					79.30
G12	g	i-4Low attach	Unknown	28.59	2.940					83.80
H1	h	i-4Low attach	Unknown	19.59	2.976					86.10
H2	h	i-4Low attach	Unknown	22.66	2.976					80.30
H3	h	i-4Low attach	Unknown	22.39	2.976					85.80
H4	h	i-4Low attach	Unknown	25.28	2.976					78.00
H5	h	i-4Low attach	Unknown	18.44	2.976					81.90
H6	h	i-4Low attach	Unknown	29.35	2.976					81.20
H7	h	i-4Low attach	Unknown	25.20	2.976					82.90
H8	h	i-4Low attach	Unknown	25.24	2.976					82.90
H9	h	i-4Low attach	Unknown	25.11	2.976					82.90
H10	h	i-4Low attach	Unknown	21.63	2.976					82.20
H11	h	i-4Low attach	Unknown	22.00	2.976					82.20
H12	h	i-4Low attach	Unknown	21.49	2.976					81.90
