# Supplementary material for: Correction: Interleukin-1 Receptor Antagonist Has a Novel Function in the Regulation of Matrix Metalloproteinase-13 Expression
Source: PLoS One. 2020 Apr 10;15(4):e0231910. doi: 10.1371/journal.pone.0231910 (PMC7147734; doi:10.1371/journal.pone.0231910)
Supplement: S1 File — (ZIP) [file pone.0231910.s001.zip › S1_File/Fig1-2.csv]

Document Name: array.i-6.Low.sds
Plate Type: Absolute Quantification
User: Administrator
Document Information
Operator: Administrator
Run Date: Monday	June 17	2013 13:55:37
Last Modified: Monday	June 17	2013 15:56:06
Instrument Type: Applied Biosystems 7000 Real-Time PCR System
Comments:
SDS v1.2
Well	Sample Name	Detector	Task	Ct	StdDev Ct	Qty	Mean Qty	StdDev Qty	Filtered	Tm
A1	a	i-4Low attach	Unknown	27.55	3.205					84.80
A2	a	i-4Low attach	Unknown	30.37	3.205					86.40
A3	a	i-4Low attach	Unknown	30.20	3.205					84.40
A4	a	i-4Low attach	Unknown	24.00	3.205					83.50
A5	a	i-4Low attach	Unknown	22.56	3.205					82.80
A6	a	i-4Low attach	Unknown	29.78	3.205					83.50
A7	a	i-4Low attach	Unknown	30.85	3.205					83.80
A8	a	i-4Low attach	Unknown	29.89	3.205					78.90
A9	a	i-4Low attach	Unknown	32.10	3.205					82.80
A10	a	i-4Low attach	Unknown	32.10	3.205					79.20
A11	a	i-4Low attach	Unknown	32.46	3.205					79.20
A12	a	i-4Low attach	Unknown	31.78	3.205					86.10
B1	b	i-4Low attach	Unknown	27.26	1.959					82.50
B2	b	i-4Low attach	Unknown	26.05	1.959					80.50
B3	b	i-4Low attach	Unknown	28.71	1.959					80.90
B4	b	i-4Low attach	Unknown	28.62	1.959					87.00
B5	b	i-4Low attach	Unknown	28.79	1.959					83.10
B6	b	i-4Low attach	Unknown	25.84	1.959					83.50
B7	b	i-4Low attach	Unknown	29.20	1.959					83.10
B8	b	i-4Low attach	Unknown	28.41	1.959					78.90
B9	b	i-4Low attach	Unknown	26.65	1.959					78.90
B10	b	i-4Low attach	Unknown	30.21	1.959					85.10
B11	b	i-4Low attach	Unknown	30.75	1.959					82.50
B12	b	i-4Low attach	Unknown	32.46	1.959					78.90
C1	c	i-4Low attach	Unknown	28.76	3.110					81.50
C2	c	i-4Low attach	Unknown	29.80	3.110					81.80
C3	c	i-4Low attach	Unknown	29.83	3.110					83.80
C4	c	i-4Low attach	Unknown	26.86	3.110					82.80
C5	c	i-4Low attach	Unknown	28.04	3.110					79.90
C6	c	i-4Low attach	Unknown	22.28	3.110					77.30
C7	c	i-4Low attach	Unknown	22.93	3.110					84.40
C8	c	i-4Low attach	Unknown	29.24	3.110					78.20
C9	c	i-4Low attach	Unknown	26.59	3.110					81.20
C10	c	i-4Low attach	Unknown	24.08	3.110					80.20
C11	c	i-4Low attach	Unknown	30.57	3.110					80.90
C12	c	i-4Low attach	Unknown	32.01	3.110					81.80
D1	d	i-4Low attach	Unknown	30.34	2.603					85.40
D2	d	i-4Low attach	Unknown	30.13	2.603					79.20
D3	d	i-4Low attach	Unknown	29.19	2.603					80.50
D4	d	i-4Low attach	Unknown	23.62	2.603					81.20
D5	d	i-4Low attach	Unknown	29.64	2.603					84.10
D6	d	i-4Low attach	Unknown	28.79	2.603					83.80
D7	d	i-4Low attach	Unknown	23.13	2.603					84.10
D8	d	i-4Low attach	Unknown	28.13	2.603					84.40
D9	d	i-4Low attach	Unknown	30.03	2.603					82.80
D10	d	i-4Low attach	Unknown	29.99	2.603					80.50
D11	d	i-4Low attach	Unknown	29.03	2.603					83.80
D12	d	i-4Low attach	Unknown	25.20	2.603					81.50
E1	e	i-4Low attach	Unknown	26.13	1.872					81.50
E2	e	i-4Low attach	Unknown	26.01	1.872					86.70
E3	e	i-4Low attach	Unknown	24.76	1.872					80.90
E4	e	i-4Low attach	Unknown	26.24	1.872					81.80
E5	e	i-4Low attach	Unknown	27.38	1.872					79.90
E6	e	i-4Low attach	Unknown	29.22	1.872					84.10
E7	e	i-4Low attach	Unknown	29.05	1.872					80.90
E8	e	i-4Low attach	Unknown	27.12	1.872					77.30
E9	e	i-4Low attach	Unknown	28.46	1.872					83.80
E10	e	i-4Low attach	Unknown	30.66	1.872					87.00
E11	e	i-4Low attach	Unknown	30.42	1.872					77.30
E12	e	i-4Low attach	Unknown	28.91	1.872					79.20
F1	f	i-4Low attach	Unknown	29.19	0.859					80.20
F2	f	i-4Low attach	Unknown	29.00	0.859					81.50
F3	f	i-4Low attach	Unknown	29.42	0.859					83.50
F4	f	i-4Low attach	Unknown	29.33	0.859					80.20
F5	f	i-4Low attach	Unknown	30.36	0.859					81.50
F6	f	i-4Low attach	Unknown	28.56	0.859					83.10
F7	f	i-4Low attach	Unknown	28.93	0.859					83.80
F8	f	i-4Low attach	Unknown	29.03	0.859					81.80
F9	f	i-4Low attach	Unknown	29.92	0.859					82.80
F10	f	i-4Low attach	Unknown	27.19	0.859					82.20
F11	f	i-4Low attach	Unknown	30.34	0.859					81.50
F12	f	i-4Low attach	Unknown	28.63	0.859					82.20
G1	g	i-4Low attach	Unknown	27.14	2.533					79.20
G2	g	i-4Low attach	Unknown	21.05	2.533					82.20
G3	g	i-4Low attach	Unknown	25.40	2.533					83.10
G4	g	i-4Low attach	Unknown	29.26	2.533					83.10
G5	g	i-4Low attach	Unknown	29.36	2.533					84.10
G6	g	i-4Low attach	Unknown	28.59	2.533					84.40
G7	g	i-4Low attach	Unknown	24.65	2.533					83.10
G8	g	i-4Low attach	Unknown	26.37	2.533					80.20
G9	g	i-4Low attach	Unknown	24.24	2.533					80.50
G10	g	i-4Low attach	Unknown	28.69	2.533					81.20
G11	g	i-4Low attach	Unknown	28.37	2.533					78.90
G12	g	i-4Low attach	Unknown	28.29	2.533					83.80
H1	h	i-4Low attach	Unknown	19.58	3.052					86.10
H2	h	i-4Low attach	Unknown	22.87	3.052					80.20
H3	h	i-4Low attach	Unknown	22.57	3.052					85.70
H4	h	i-4Low attach	Unknown	25.78	3.052					77.90
H5	h	i-4Low attach	Unknown	18.62	3.052					81.80
H6	h	i-4Low attach	Unknown	29.00	3.052					83.50
H7	h	i-4Low attach	Unknown	25.46	3.052					82.80
H8	h	i-4Low attach	Unknown	25.33	3.052					82.80
H9	h	i-4Low attach	Unknown	25.03	3.052					82.80
H10	h	i-4Low attach	Unknown	21.55	3.052					82.20
H11	h	i-4Low attach	Unknown	20.90	3.052					82.20
H12	h	i-4Low attach	Unknown	20.62	3.052					82.20
