# Supplementary material for: Correction: Interleukin-1 Receptor Antagonist Has a Novel Function in the Regulation of Matrix Metalloproteinase-13 Expression
Source: PLoS One. 2020 Apr 10;15(4):e0231910. doi: 10.1371/journal.pone.0231910 (PMC7147734; doi:10.1371/journal.pone.0231910)
Supplement: S2 File — (ZIP) [file pone.0231910.s002.zip › S2_File/Fig2.csv]

Document Name: abc.sds
Plate Type: Absolute Quantification
User: Administrator
Document Information
Operator: Administrator
Run Date: Tuesday	June 04	2013 16:27:37
Last Modified: Tuesday	June 04	2013 18:28:38
Instrument Type: Applied Biosystems 7000 Real-Time PCR System
Comments:
SDS v1.2
Well	Sample Name	Detector	Task	Ct	StdDev Ct	Qty	Mean Qty	StdDev Qty	Filtered	Tm
A1	18S-i0h10	VICMGB	Unknown	9.04	0.141
A2	18S-i0h10	VICMGB	Unknown	8.83	0.141
A3	18S-i0h10	VICMGB	Unknown	8.77	0.141
A4	18S-i0h20	VICMGB	Unknown	9.67	0.061
A5	18S-i0h20	VICMGB	Unknown	9.75	0.061
A6	18S-i0h20	VICMGB	Unknown	9.63	0.061
A7	18S-i0h100	VICMGB	Unknown	13.26	0.046
A8	18S-i0h100	VICMGB	Unknown	13.32	0.046
A9	18S-i0h100	VICMGB	Unknown	13.23	0.046
B1	18S-L0h10	VICMGB	Unknown	9.06	0.078
B2	18S-L0h10	VICMGB	Unknown	9.05	0.078
B3	18S-L0h10	VICMGB	Unknown	8.92	0.078
B4	18S-L0h20	VICMGB	Unknown	9.75	0.030
B5	18S-L0h20	VICMGB	Unknown	9.70	0.030
B6	18S-L0h20	VICMGB	Unknown	9.75	0.030
B7	18S-L0h100	VICMGB	Unknown	14.12	0.037
B8	18S-L0h100	VICMGB	Unknown	14.18	0.037
B9	18S-L0h100	VICMGB	Unknown	14.19	0.037
C1	18S-GAP10	VICMGB	Unknown	9.38	0.180
C2	18S-GAP10	VICMGB	Unknown	9.14	0.180
C3	18S-GAP10	VICMGB	Unknown	9.03	0.180
C4	18S-GAP20	VICMGB	Unknown	10.63	0.314
C5	18S-GAP20	VICMGB	Unknown	10.38	0.314
C6	18S-GAP20	VICMGB	Unknown	11.00	0.314
C7	18S-GAP100	VICMGB	Unknown	13.58	0.053
C8	18S-GAP100	VICMGB	Unknown	13.53	0.053
C9	18S-GAP100	VICMGB	Unknown	13.63	0.053
D1	18S-nashi10	VICMGB	Unknown	9.16	0.036
D2	18S-nashi10	VICMGB	Unknown	9.12	0.036
D3	18S-nashi10	VICMGB	Unknown	9.08	0.036
D4	18S-nashi20	VICMGB	Unknown	10.85	0.095
D5	18S-nashi20	VICMGB	Unknown	10.90	0.095
D6	18S-nashi20	VICMGB	Unknown	11.03	0.095
D7	18S-nashi100	VICMGB	Unknown	13.42	0.058
D8	18S-nashi100	VICMGB	Unknown	13.38	0.058
D9	18S-nashi100	VICMGB	Unknown	13.49	0.058
E1	Ra-i0h10	FAMMGB	Unknown	27.20	0.029
E2	Ra-i0h10	FAMMGB	Unknown	27.18	0.029
E3	Ra-i0h10	FAMMGB	Unknown	27.14	0.029
E4	Ra-i0h20	FAMMGB	Unknown	27.83	0.084
E5	Ra-i0h20	FAMMGB	Unknown	27.91	0.084
E6	Ra-i0h20	FAMMGB	Unknown	28.00	0.084
E7	Ra-i0h100	FAMMGB	Unknown	30.92	0.159
E8	Ra-i0h100	FAMMGB	Unknown	31.10	0.159
E9	Ra-i0h100	FAMMGB	Unknown	31.24	0.159
F1	Ra-L0h10	FAMMGB	Unknown	24.63	0.029
F2	Ra-L0h10	FAMMGB	Unknown	24.60	0.029
F3	Ra-L0h10	FAMMGB	Unknown	24.66	0.029
F4	Ra-L0h20	FAMMGB	Unknown	25.29	0.090
F5	Ra-L0h20	FAMMGB	Unknown	25.42	0.090
F6	Ra-L0h20 dame	FAMMGB	Unknown	25.80
F7	Ra-L0h100	FAMMGB	Unknown	29.14	0.161
F8	Ra-L0h100	FAMMGB	Unknown	29.35	0.161
F9	Ra-L0h100	FAMMGB	Unknown	29.46	0.161
