# Supplementary material for: Correction: Interleukin-1 Receptor Antagonist Has a Novel Function in the Regulation of Matrix Metalloproteinase-13 Expression
Source: PLoS One. 2020 Apr 10;15(4):e0231910. doi: 10.1371/journal.pone.0231910 (PMC7147734; doi:10.1371/journal.pone.0231910)
Supplement: S2 File — (ZIP) [file pone.0231910.s002.zip › S2_File/Fig2.xlsx]

## Sheet: Sheet1
	100倍希釈で18SのCt値が12〜14付近の値をとる事が確認できた。
	Sample Name	RaCt	18Ct	ΔCt	averΔCt	ΔΔCt	2^-x	ave2^-x	標準偏差	有意差
	i0h100	30.92	13.26	17.66		2.50667	0.175962	0.158645	0.0191632	0.00228087
		31.1	13.32	17.78		2.62667	0.161918
		31.24	13.23	18.01		2.85667	0.138057
	L0h100	29.14	14.12	15.02	15.1533	-0.133333	1.09682	1.00255	0.0880972
		29.35	14.18	15.17		0.0166667	0.988514
		29.46	14.19	15.27		0.116667	0.922316
						IL-1Ra	ave2^-x	標準偏差	有意差
						Cont siRNA	1.00255	0.0880972
						IL-1Ra siRNA	0.158645	0.0191632	0.00228087
		独立サンプルの検定
				等分散性のための Levene の検定		2 つの母平均の差の検定
				F 値	有意確率	t 値	自由度	有意確率 (両側)	平均値の差	差の標準誤差	差の 95% 信頼区間
											下限	上限
		VAR00002	等分散を仮定する。	3.76888	0.124183	-16.2126	4	8.46839e-05	-0.843906	0.0520524	-0.988427	-0.699386
			等分散を仮定しない。			-16.2126	2.18884	0.00253994	-0.843906	0.0520524	-1.05034	-0.637478
