# Supplementary material for: Correction: Interleukin-1 Receptor Antagonist Has a Novel Function in the Regulation of Matrix Metalloproteinase-13 Expression
Source: PLoS One. 2020 Apr 10;15(4):e0231910. doi: 10.1371/journal.pone.0231910 (PMC7147734; doi:10.1371/journal.pone.0231910)
Supplement: S3 File — (ZIP) [file pone.0231910.s003.zip]

Archive with 31 entries (26 files):
- S3_File/.DS_Store
- S3_File/A/
- S3_File/A/.DS_Store
- S3_File/A/Fig3A.xlsx
- S3_File/A/Fig3A-1.csv
- S3_File/A/Fig3A-2.csv
- S3_File/B/
- S3_File/B/.DS_Store
- S3_File/B/Fig3B.120s.tif
- S3_File/B/Fig3B.actin.tif
- S3_File/B/WBexposure(each 10sec)/
- S3_File/B/WBexposure(each 10sec)/.DS_Store
- S3_File/B/WBexposure(each 10sec)/Fig3B.100s.tif
- S3_File/B/WBexposure(each 10sec)/Fig3B.10s.tif
- S3_File/B/WBexposure(each 10sec)/Fig3B.110s.tif
- S3_File/B/WBexposure(each 10sec)/Fig3B.130s.tif
- S3_File/B/WBexposure(each 10sec)/Fig3B.140s.tif
- S3_File/B/WBexposure(each 10sec)/Fig3B.20s.tif
- S3_File/B/WBexposure(each 10sec)/Fig3B.30s.tif
- S3_File/B/WBexposure(each 10sec)/Fig3B.40s.tif
- S3_File/B/WBexposure(each 10sec)/Fig3B.50s.tif
- S3_File/B/WBexposure(each 10sec)/Fig3B.60s.tif
- S3_File/B/WBexposure(each 10sec)/Fig3B.70s.tif
- S3_File/B/WBexposure(each 10sec)/Fig3B.80s.tif
- S3_File/B/WBexposure(each 10sec)/Fig3B.90s.tif
- S3_File/C/
- S3_File/C/.DS_Store
- S3_File/C/20150219/
- S3_File/C/20150219/.DS_Store
- S3_File/C/20150219/Fig3c.csv
- S3_File/C/20150219/Fig3C.xlsx
