# Supplementary material for: Correction: Interleukin-1 Receptor Antagonist Has a Novel Function in the Regulation of Matrix Metalloproteinase-13 Expression
Source: PLoS One. 2020 Apr 10;15(4):e0231910. doi: 10.1371/journal.pone.0231910 (PMC7147734; doi:10.1371/journal.pone.0231910)
Supplement: S3 File — (ZIP) [file pone.0231910.s003.zip › S3_File/A/Fig3A.xlsx]

## Sheet: Sheet1
MMP-13
	1h	ControlsiRNA	IL-1RasiRNA				1h	3h	6h	12h	24h
	ave2^-x	1.01061	1.89736			Cont siRNA	1.01061	1.0822	1.03799	1.0228	1.02634
	標準偏差	0.163818	0.149746			IL-1Ra siRNA	1.89736	2.44958	3.75369	4.25474	5.29342
	有意差					標準偏差Cont	0.163818	0.411911	0.338279	0.236666	0.238553
						標準偏差IL-1Ra	0.149746	0.455169	1.03549	1.70149	0.714375
	3h	ControlsiRNA	IL-1RasiRNA
	ave2^-x	1.0822	2.44958
	標準偏差	0.411911	0.455169
	有意差
	6h	ControlsiRNA	IL-1RasiRNA
	ave2^-x	1.03799	3.75369
	標準偏差	0.338279	1.03549
	有意差	0.00325866
	12h	ControlsiRNA	IL-1RasiRNA
	ave2^-x	1.0228	4.25474
	標準偏差	0.236666	1.70149
	有意差
	24h	ControlsiRNA	IL-1RasiRNA
	ave2^-x	1.02634	5.29342
	標準偏差	0.238553	0.714375
	有意差
