# Supplementary material for: Correction: Interleukin-1 Receptor Antagonist Has a Novel Function in the Regulation of Matrix Metalloproteinase-13 Expression
Source: PLoS One. 2020 Apr 10;15(4):e0231910. doi: 10.1371/journal.pone.0231910 (PMC7147734; doi:10.1371/journal.pone.0231910)
Supplement: S3 File — (ZIP) [file pone.0231910.s003.zip › S3_File/A/Fig3A-1.csv]

Document Name: 2013.8.20.tnf.mmp13.sds
Plate Type: Absolute Quantification
User: Administrator
Document Information
Operator: Administrator
Run Date: Tuesday	August 20	2013 15:02:24
Last Modified: Tuesday	August 20	2013 16:50:22
Instrument Type: Applied Biosystems 7000 Real-Time PCR System
Comments:
SDS v1.2
Well	Sample Name	Detector	Task	Ct	StdDev Ct	Qty	Mean Qty	StdDev Qty	Filtered	Tm
B4	18s i-1	VICMGB	Unknown	16.50
B5	18s i-2	VICMGB	Unknown	14.10
B6	18s i-3	VICMGB	Unknown	15.34
B7	18s i-4	VICMGB	Unknown	14.14
B8	18s i-5	VICMGB	Unknown	14.51
B9	18s i-6	VICMGB	Unknown	15.09
C4	18s L-1	VICMGB	Unknown	15.68
C5	18s L-2	VICMGB	Unknown	15.39
C6	18s L-3	VICMGB	Unknown	14.00
C7	18s L-4	VICMGB	Unknown	13.81
C8	18s L-5	VICMGB	Unknown	13.91
C9	18s L-6	VICMGB	Unknown	16.01
D4	TNF i-1	FAMMGB	Unknown	37.11
D5	TNF i-2	FAMMGB	Unknown	36.99
D6	TNF i-3	FAMMGB	Unknown	36.28
D7	TNF i-4	FAMMGB	Unknown	40.00
D8	TNF i-5	FAMMGB	Unknown	37.61
D9	TNF i-6	FAMMGB	Unknown	40.36
E4	TNF L-1	FAMMGB	Unknown	38.74
E5	TNF L-2	FAMMGB	Unknown	31.91
E6	TNF L-3	FAMMGB	Unknown	31.55
E7	TNF L-4	FAMMGB	Unknown	32.18
E8	TNF L-5	FAMMGB	Unknown	31.82
E9	TNF L-6	FAMMGB	Unknown	33.25
F4	mmp13 i-1	FAMMGB	Unknown	27.90
F5	mmp13 i-2	FAMMGB	Unknown	25.99
F6	mmp13 i-3	FAMMGB	Unknown	26.83
F7	mmp13 i-4	FAMMGB	Unknown	26.01
F8	mmp13 i-5	FAMMGB	Unknown	26.83
F9	mmp13 i-6	FAMMGB	Unknown	27.46
G4	mmp13 L-1	FAMMGB	Unknown	29.58
G5	mmp13 L-2	FAMMGB	Unknown	29.57
G6	mmp13 L-3	FAMMGB	Unknown	28.00
G7	mmp13 L-4	FAMMGB	Unknown	27.42
G8	mmp13 L-5	FAMMGB	Unknown	27.73
G9	mmp13 L-6	FAMMGB	Unknown	29.01
