# Supplementary material for: Correction: Interleukin-1 Receptor Antagonist Has a Novel Function in the Regulation of Matrix Metalloproteinase-13 Expression
Source: PLoS One. 2020 Apr 10;15(4):e0231910. doi: 10.1371/journal.pone.0231910 (PMC7147734; doi:10.1371/journal.pone.0231910)
Supplement: S3 File — (ZIP) [file pone.0231910.s003.zip › S3_File/A/Fig3A-2.csv]

Document Name: 2013.10.30.TNF.sds
Plate Type: Absolute Quantification
User: Administrator
Document Information
Operator: Administrator
Run Date: Wednesday	October 30	2013 15:32:53
Last Modified: Wednesday	October 30	2013 17:21:35
Instrument Type: Applied Biosystems 7000 Real-Time PCR System
Comments:
SDS v1.2
Well	Sample Name	Detector	Task	Ct	StdDev Ct	Qty	Mean Qty	StdDev Qty	Filtered	Tm
A1	18S.i-1h	VICMGB	Unknown	14.13	0.190
A2	18S.i-1h	VICMGB	Unknown	14.05	0.190
A3	18S.i-1h	VICMGB	Unknown	14.27	0.190
A4	18S.i-1h	VICMGB	Unknown	13.90	0.190
A5	18S.i-1h	VICMGB	Unknown	13.72	0.190
A6	18S.i-1h	VICMGB	Unknown	14.03	0.190
A7	18S.i-12h	VICMGB	Unknown	13.53	0.924
A8	18S.i-12h	VICMGB	Unknown	13.08	0.924
A9	18S.i-12h	VICMGB	Unknown	13.06	0.924
A10	18S.i-12h	VICMGB	Unknown	12.81	0.924
A11	18S.i-12h	VICMGB	Unknown	12.31	0.924
A12	18S.i-12h	VICMGB	Unknown	15.00	0.924
B1	18S.L-1h	VICMGB	Unknown	13.58	0.221
B2	18S.L-1h	VICMGB	Unknown	13.15	0.221
B3	18S.L-1h	VICMGB	Unknown	13.03	0.221
B4	18S.L-1h	VICMGB	Unknown	13.51	0.221
B5	18S.L-1h	VICMGB	Unknown	13.14	0.221
B6	18S.L-1h	VICMGB	Unknown	13.22	0.221
B7	18S.L-12h	VICMGB	Unknown	13.01	0.504
B8	18S.L-12h	VICMGB	Unknown	12.52	0.504
B9	18S.L-12h	VICMGB	Unknown	12.67	0.504
B10	18S.L-12h	VICMGB	Unknown	13.15	0.504
B11	18S.L-12h	VICMGB	Unknown	13.39	0.504
B12	18S.L-12h	VICMGB	Unknown	13.91	0.504
C1	mmp13.i-1h	FAMMGB	Unknown	29.14	0.121
C2	mmp13.i-1h	FAMMGB	Unknown	29.05	0.121
C3	mmp13.i-1h	FAMMGB	Unknown	29.30	0.121
C4	mmp13.i-1h	FAMMGB	Unknown	29.00	0.121
C5	mmp13.i-1h	FAMMGB	Unknown	29.01	0.121
C6	mmp13.i-1h	FAMMGB	Unknown	28.99	0.121
C7	mmp13.i-12h	FAMMGB	Unknown	27.23	0.594
C8	mmp13.i-12h	FAMMGB	Unknown	26.97	0.594
C9	mmp13.i-12h	FAMMGB	Unknown	26.80	0.594
C10	mmp13.i-12h	FAMMGB	Unknown	26.43	0.594
C11	mmp13.i-12h	FAMMGB	Unknown	25.92	0.594
C12	mmp13.i-12h	FAMMGB	Unknown	27.60	0.594
D1	mmp13.L-1h	FAMMGB	Unknown	29.46	0.180
D2	mmp13.L-1h	FAMMGB	Unknown	29.12	0.180
D3	mmp13.L-1h	FAMMGB	Unknown	29.04	0.180
D4	mmp13.L-1h	FAMMGB	Unknown	29.13	0.180
D5	mmp13.L-1h	FAMMGB	Unknown	29.42	0.180
D6	mmp13.L-1h	FAMMGB	Unknown	29.37	0.180
D7	mmp13.L-12h	FAMMGB	Unknown	29.04	0.357
D8	mmp13.L-12h	FAMMGB	Unknown	28.33	0.357
D9	mmp13.L-12h	FAMMGB	Unknown	28.16	0.357
D10	mmp13.L-12h	FAMMGB	Unknown	28.56	0.357
D11	mmp13.L-12h	FAMMGB	Unknown	28.85	0.357
D12	mmp13.L-12h	FAMMGB	Unknown	28.97	0.357
E1	18s.i-3h	VICMGB	Unknown	15.79	1.321
E2	18s.i-3h	VICMGB	Unknown	12.41	1.321
E3	18s.i-3h	VICMGB	Unknown	12.34	1.321
E4	18s.i-3h	VICMGB	Unknown	12.62	1.321
E5	18s.i-3h	VICMGB	Unknown	12.63	1.321
E6	18s.i-3h	VICMGB	Unknown	13.24	1.321
E7	18s.i-24h	VICMGB	Unknown	Undetermined
E8	18s.i-24h	VICMGB	Unknown	13.60	0.231
E9	18s.i-24h	VICMGB	Unknown	13.65	0.231
E10	18s.i-24h	VICMGB	Unknown	13.14	0.231
E11	18s.i-24h	VICMGB	Unknown	13.71	0.231
E12	18s.i-24h	VICMGB	Unknown	13.45	0.231
F1	18s.L-3h	VICMGB	Unknown	14.04	0.956
F2	18s.L-3h	VICMGB	Unknown	12.97	0.956
F3	18s.L-3h	VICMGB	Unknown	13.15	0.956
F4	18s.L-3h	VICMGB	Unknown	12.65	0.956
F5	18s.L-3h	VICMGB	Unknown	12.53	0.956
F6	18s.L-3h	VICMGB	Unknown	11.12	0.956
F7	18s.L-24h	VICMGB	Unknown	Undetermined					Noisy BL
F8	18s.L-24h	VICMGB	Unknown	13.03	0.429
F9	18s.L-24h	VICMGB	Unknown	11.95	0.429
F10	18s.L-24h	VICMGB	Unknown	12.43	0.429
F11	18s.L-24h	VICMGB	Unknown	12.91	0.429
F12	18s.L-24h	VICMGB	Unknown	12.50	0.429
G1	mmp13.i-3h	FAMMGB	Unknown	28.04	0.297
G2	mmp13.i-3h	FAMMGB	Unknown	27.47	0.297
G3	mmp13.i-3h	FAMMGB	Unknown	27.60	0.297
G4	mmp13.i-3h	FAMMGB	Unknown	28.19	0.297
G5	mmp13.i-3h	FAMMGB	Unknown	28.02	0.297
G6	mmp13.i-3h	FAMMGB	Unknown	28.13	0.297
G7	mmp13.i-24h	FAMMGB	Unknown	26.08	0.343
G8	mmp13.i-24h	FAMMGB	Unknown	25.56	0.343
G9	mmp13.i-24h	FAMMGB	Unknown	25.34	0.343
G10	mmp13.i-24h	FAMMGB	Unknown	25.07	0.343
G11	mmp13.i-24h	FAMMGB	Unknown	25.29	0.343
G12	mmp13.i-24h	FAMMGB	Unknown	25.47	0.343
H1	mmp13.L-3h	FAMMGB	Unknown	29.78	0.326
H2	mmp13.L-3h	FAMMGB	Unknown	29.29	0.326
H3	mmp13.L-3h	FAMMGB	Unknown	29.45	0.326
H4	mmp13.L-3h	FAMMGB	Unknown	29.04	0.326
H5	mmp13.L-3h	FAMMGB	Unknown	29.03	0.326
H6	mmp13.L-3h	FAMMGB	Unknown	28.91	0.326
H7	mmp13.L-24h	FAMMGB	Unknown	26.77	0.144
H8	mmp13.L-24h	FAMMGB	Unknown	27.02	0.144
H9	mmp13.L-24h	FAMMGB	Unknown	26.83	0.144
H10	mmp13.L-24h	FAMMGB	Unknown	26.69	0.144
H11	mmp13.L-24h	FAMMGB	Unknown	26.83	0.144
H12	mmp13.L-24h	FAMMGB	Unknown	26.60	0.144
