# Supplementary material for: Correction: Interleukin-1 Receptor Antagonist Has a Novel Function in the Regulation of Matrix Metalloproteinase-13 Expression
Source: PLoS One. 2020 Apr 10;15(4):e0231910. doi: 10.1371/journal.pone.0231910 (PMC7147734; doi:10.1371/journal.pone.0231910)
Supplement: S3 File — (ZIP) [file pone.0231910.s003.zip › S3_File/C/20150219/Fig3C.xlsx]

## Sheet: Sheet1
		ng	10	20	30	40	50	60	70	80	90	100	110	120	V(RFU/min)
		20	242	162	174	175	209	198	182	230	216	209	236	245	0.4182
		10	195	170	163	158	175	204	169	192	195	178	200	181	0.214
		5	171	147	175	181	135	195	172	186	173	165	183	176	0.108
		2.5	162	148	166	153	161	176	155	156	183	183	190	161	0.2098
		1.25	166	182	165	161	180	196	179	183	183	212	193	207	0.343
		0.625	175	164	208	177	177	179	154	165	204	199	199	201	0.108
		0.315	164	157	185	170	192	195	182	153	196	172	188	175	0.108
		0	193	181	153	156	173	172	172	164	178	178	183	193	0.0965
							ng	V(RFU/min)
							20	0.4182
							10	0.214
							5	0.108

## Sheet: 元end point 50
スタんダード										スタんダード
	ng	50min									ng	50min
	20	209									20	209									ng	50min
	10	175									10	175									20	209
	5	135									5	135									10	175
	2.5	161																			5
	1.25	180																			2.5	161
	0.625	177																			1.25
	0.315	192																			0.63
	0	173																			0.315
																					0
																						Control	50min	ng				Control	50min	ng					偏差
																							167	5.55356					167	5.55356		1		93.9136	21.9449
	Control	50min																					172	7.35315					172	7.35315		1		124.346
		167	-1.2316																				165	4.83372					165	4.83372		1		81.7407
		172	2.52328																				176	8.79283
		165	-2.73355																			平均	170	6.63331	1.78756			平均	168	5.91348	1.29771
		176	5.52719							Control	50min	ng			Control	50min	ng
	平均	170	1.02133								167	10.3939				167	10.3939					IL-1Ra siRNA	50min					IL-1Ra siRNA	50min
											172	11.4545				172	11.4545						178	9.51267					178	9.51267		2		160.864	9.29717
	IL-1Ra siRNA	50min									165	9.96967				165	9.96967						179	9.87259					179	9.87259		2		166.951
		178	7.02914								176	12.303											189	13.4718					181	10.5924		2		179.124
		179	7.78011							平均	170	11.0303	1.05351		平均	168	10.606	0.764812					181	10.5924
		189	15.2899																			平均	181.75	10.8624	1.7966			平均	179.333	9.99256	0.549786
		181	9.28207							IL-1Ra siRNA	50min				IL-1Ra siRNA	50min
	平均	181.75	9.8453								178	12.7272				178	12.7272
											179	12.9394				179	12.9394						ug	標準偏差					ug	標準偏差
											189	15.0606				181	13.3636					Cont siRNA	6.63331	1.78756				Cont siRNA	5.91348	1.29771
											181	13.3636										IL-1Ra siRNA	10.8624	1.7966	0.0706215			IL-1Ra siRNA	9.99256	0.549786	0.0489278
										平均	181.75	13.5227	1.05883		平均	179.333	13.0101	0.32402
											ug	標準偏差				ug	標準偏差	t.test
										Cont siRNA	11.0303	1.05351			Cont siRNA	10.606	0.764812	0.0489278
										IL-1Ra siRNA	13.5227	1.05883			IL-1Ra siRNA	13.0101	0.32402
																													正規性の検定
																														VAR00001		Kolmogorov-Smirnov の正規性の検定 (探索的)a			Shapiro-Wilk
																																統計量	自由度	有意確率.	統計量	自由度	有意確率.
																													VAR00002		1.00	0.275911	3	.	0.942308	3	0.536737
																															2.00	0.253037	3	.	0.964286	3	0.636887
																													独立サンプルの検定
																															等分散性のための Levene の検定		2 つの母平均の差の検定
																															F 値	有意確率	t 値	自由度	有意確率 (両側)	平均値の差	差の標準誤差	差の 95% 信頼区間
																																						下限	上限
																													VAR00002	等分散を仮定する。	2.57895	0.183567	-5.01303	4	0.00742179	-4.07909	0.813697	-6.33827	-1.8199
																														等分散を仮定しない。			-5.01303	2.69554	0.0196481	-4.07909	0.813697	-6.84223	-1.31595
																														ug
																														5.91348	1.29771
																														9.99256	0.549786	0.0489278
																														%	標準偏差
																													Cont siRNA	100	21.9449
																													IL-1Ra siRNA	168.98	9.29717
