# Supplementary material for: Correction: Interleukin-1 Receptor Antagonist Has a Novel Function in the Regulation of Matrix Metalloproteinase-13 Expression
Source: PLoS One. 2020 Apr 10;15(4):e0231910. doi: 10.1371/journal.pone.0231910 (PMC7147734; doi:10.1371/journal.pone.0231910)
Supplement: S4 File — (ZIP) [file pone.0231910.s004.zip]

Archive with 57 entries (49 files):
- S4_File/.DS_Store
- S4_File/A/
- S4_File/A/.DS_Store
- S4_File/A/Fig4A.csv
- S4_File/A/Fig4A.xls
- S4_File/B/
- S4_File/B/.DS_Store
- S4_File/B/Fig4B.actin(each 10sec)/
- S4_File/B/Fig4B.actin(each 10sec)/10s.tif
- S4_File/B/Fig4B.actin(each 10sec)/20s.tif
- S4_File/B/Fig4B.actin(each 10sec)/30s.tif
- S4_File/B/Fig4B.actin(each 10sec)/40s.tif
- S4_File/B/Fig4B.actin(each 10sec)/50s.tif
- S4_File/B/Fig4B.actin.tif
- S4_File/B/TIMP-1/
- S4_File/B/TIMP-1/.DS_Store
- S4_File/B/TIMP-1/Fig4B.TIMP1.70s .tif
- S4_File/B/TIMP-1/WBexposure (each 10 sec)/
- S4_File/B/TIMP-1/WBexposure (each 10 sec)/.DS_Store
- S4_File/B/TIMP-1/WBexposure (each 10 sec)/Fig4B.TIMP1.10s.tif
- S4_File/B/TIMP-1/WBexposure (each 10 sec)/Fig4B.TIMP1.110s.tif
- S4_File/B/TIMP-1/WBexposure (each 10 sec)/Fig4B.TIMP1.120s.tif
- S4_File/B/TIMP-1/WBexposure (each 10 sec)/Fig4B.TIMP1.130s.tif
- S4_File/B/TIMP-1/WBexposure (each 10 sec)/Fig4B.TIMP1.140s.tif
- S4_File/B/TIMP-1/WBexposure (each 10 sec)/Fig4B.TIMP1.150s.tif
- S4_File/B/TIMP-1/WBexposure (each 10 sec)/Fig4B.TIMP1.160s.tif
- S4_File/B/TIMP-1/WBexposure (each 10 sec)/Fig4B.TIMP1.20s.tif
- S4_File/B/TIMP-1/WBexposure (each 10 sec)/Fig4B.TIMP1.30s.tif
- S4_File/B/TIMP-1/WBexposure (each 10 sec)/Fig4B.TIMP1.40s.tif
- S4_File/B/TIMP-1/WBexposure (each 10 sec)/Fig4B.TIMP1.50s.tif
- S4_File/B/TIMP-1/WBexposure (each 10 sec)/Fig4B.TIMP1.60s.tif
- S4_File/B/TIMP-1/WBexposure (each 10 sec)/Fig4B.TIMP1.70s.tif
- S4_File/B/TIMP-1/WBexposure (each 10 sec)/Fig4B.TIMP1.80s.tif
- S4_File/B/TIMP-1/WBexposure (each 10 sec)/Fig4B.TIMP1.90s.tif
- S4_File/B/TIMP-2/
- S4_File/B/TIMP-2/.DS_Store
- S4_File/B/TIMP-2/Fig4B.TIMP2.140s.tif
- S4_File/B/TIMP-2/WBexposure (each 10sec)/
- S4_File/B/TIMP-2/WBexposure (each 10sec)/.DS_Store
- S4_File/B/TIMP-2/WBexposure (each 10sec)/Fig4B.TIMP2.100s.tif
- S4_File/B/TIMP-2/WBexposure (each 10sec)/Fig4B.TIMP2.110s.tif
- S4_File/B/TIMP-2/WBexposure (each 10sec)/Fig4B.TIMP2.120s.tif
- S4_File/B/TIMP-2/WBexposure (each 10sec)/Fig4B.TIMP2.130s.tif
- S4_File/B/TIMP-2/WBexposure (each 10sec)/Fig4B.TIMP2.140s.tif
- S4_File/B/TIMP-2/WBexposure (each 10sec)/Fig4B.TIMP2.150s.tif
- S4_File/B/TIMP-2/WBexposure (each 10sec)/Fig4B.TIMP2.160s.tif
- S4_File/B/TIMP-2/WBexposure (each 10sec)/Fig4B.TIMP2.170s.tif
- S4_File/B/TIMP-2/WBexposure (each 10sec)/Fig4B.TIMP2.180s.tif
- S4_File/B/TIMP-2/WBexposure (each 10sec)/Fig4B.TIMP2.30s.tif
- S4_File/B/TIMP-2/WBexposure (each 10sec)/Fig4B.TIMP2.40s.tif
- S4_File/B/TIMP-2/WBexposure (each 10sec)/Fig4B.TIMP2.50s.tif
- S4_File/B/TIMP-2/WBexposure (each 10sec)/Fig4B.TIMP2.60s.tif
- S4_File/B/TIMP-2/WBexposure (each 10sec)/Fig4B.TIMP2.70s.tif
- S4_File/B/TIMP-2/WBexposure (each 10sec)/Fig4B.TIMP2.80s.tif
- S4_File/B/TIMP-2/WBexposure (each 10sec)/Fig4B.TIMP2.90s.tif
- S4_File/Fig4 new/
- S4_File/Fig4 new/Fig4 new.tiff
