# Supplementary material for: Correction: Interleukin-1 Receptor Antagonist Has a Novel Function in the Regulation of Matrix Metalloproteinase-13 Expression
Source: PLoS One. 2020 Apr 10;15(4):e0231910. doi: 10.1371/journal.pone.0231910 (PMC7147734; doi:10.1371/journal.pone.0231910)
Supplement: S4 File — (ZIP) [file pone.0231910.s004.zip › S4_File/A/Fig4A.csv]

Document Name: 2015.5.1.mmp110timp12.sds
Plate Type: Absolute Quantification
User: Administrator
Document Information
Operator: Administrator
Run Date: Friday	May 01	2015 12:10:02
Last Modified: Friday	May 01	2015 13:57:59
Instrument Type: Applied Biosystems 7000 Real-Time PCR System
Comments:
SDS v1.2
Well	Sample Name	Detector	Task	Ct	StdDev Ct	Qty	Mean Qty	StdDev Qty	Filtered	Tm
A1	MMP-1.i1h	FAMMGB	Unknown	29.07	0.136
A2	MMP-1.i1h	FAMMGB	Unknown	29.02	0.136
A3	MMP-1.i1h	FAMMGB	Unknown	28.82	0.136
A4	MMP-10.i1h	FAMMGB	Unknown	32.30	0.319
A5	MMP-10.i1h	FAMMGB	Unknown	32.94	0.319
A6	MMP-10.i1h	FAMMGB	Unknown	32.58	0.319
A7	TIMP1.i1h	FAMMGB	Unknown	28.36	0.265
A8	TIMP1.i1h	FAMMGB	Unknown	28.11	0.265
A9	TIMP1.i1h	FAMMGB	Unknown	28.64	0.265
A10	TIMP2.i1h	FAMMGB	Unknown	28.16	0.101
A11	TIMP2.i1h	FAMMGB	Unknown	28.07	0.101
A12	TIMP2.i1h	FAMMGB	Unknown	28.27	0.101
B1	MMP-1.L1h	FAMMGB	Unknown	30.16	0.205
B2	MMP-1.L1h	FAMMGB	Unknown	29.75	0.205
B3	MMP-1.L1h	FAMMGB	Unknown	29.97	0.205
B4	MMP-10.L1h	FAMMGB	Unknown	33.02	0.192
B5	MMP-10.L1h	FAMMGB	Unknown	32.75	0.192
B6	MMP-10.L1h	FAMMGB	Unknown	33.12	0.192
B7	TIMP1.L1h	FAMMGB	Unknown	27.28	0.147
B8	TIMP1.L1h	FAMMGB	Unknown	27.07	0.147
B9	TIMP1.L1h	FAMMGB	Unknown	27.35	0.147
B10	TIMP2.L1h	FAMMGB	Unknown	27.75	0.206
B11	TIMP2.L1h	FAMMGB	Unknown	27.44	0.206
B12	TIMP2.L1h	FAMMGB	Unknown	27.82	0.206
C1	MMP-1.i3h	FAMMGB	Unknown	28.87	0.408
C2	MMP-1.i3h	FAMMGB	Unknown	28.94	0.408
C3	MMP-1.i3h	FAMMGB	Unknown	28.20	0.408
C4	MMP-10.i3h	FAMMGB	Unknown	32.11	0.133
C5	MMP-10.i3h	FAMMGB	Unknown	32.34	0.133
C6	MMP-10.i3h	FAMMGB	Unknown	32.11	0.133
C7	TIMP1.i3h	FAMMGB	Unknown	29.52	0.348
C8	TIMP1.i3h	FAMMGB	Unknown	29.98	0.348
C9	TIMP1.i3h	FAMMGB	Unknown	29.29	0.348
C10	TIMP2.i3h	FAMMGB	Unknown	29.61	0.221
C11	TIMP2.i3h	FAMMGB	Unknown	29.43	0.221
C12	TIMP2.i3h	FAMMGB	Unknown	29.17	0.221
D1	MMP-1.L3h	FAMMGB	Unknown	30.33	0.384
D2	MMP-1.L3h	FAMMGB	Unknown	31.04	0.384
D3	MMP-1.L3h	FAMMGB	Unknown	30.44	0.384
D4	MMP-10.L3h	FAMMGB	Unknown	33.13	0.225
D5	MMP-10.L3h	FAMMGB	Unknown	33.54	0.225
D6	MMP-10.L3h	FAMMGB	Unknown	33.49	0.225
D7	TIMP1.L3h	FAMMGB	Unknown	29.66	0.076
D8	TIMP1.L3h	FAMMGB	Unknown	29.81	0.076
D9	TIMP1.L3h	FAMMGB	Unknown	29.72	0.076
D10	TIMP2.L3h	FAMMGB	Unknown	29.28	0.150
D11	TIMP2.L3h	FAMMGB	Unknown	29.56	0.150
D12	TIMP2.L3h	FAMMGB	Unknown	29.52	0.150
E1	MMP-1.i6h	FAMMGB	Unknown	30.10	0.654
E2	MMP-1.i6h	FAMMGB	Unknown	29.01	0.654
E3	MMP-1.i6h	FAMMGB	Unknown	28.94	0.654
E4	MMP-10.i6h	FAMMGB	Unknown	33.05	0.521
E5	MMP-10.i6h	FAMMGB	Unknown	32.16	0.521
E6	MMP-10.i6h	FAMMGB	Unknown	32.13	0.521
E7	TIMP1.i6h	FAMMGB	Unknown	30.77	0.683
E8	TIMP1.i6h	FAMMGB	Unknown	30.12	0.683
E9	TIMP1.i6h	FAMMGB	Unknown	29.40	0.683
E10	TIMP2.i6h	FAMMGB	Unknown	29.76	0.541
E11	TIMP2.i6h	FAMMGB	Unknown	29.12	0.541
E12	TIMP2.i6h	FAMMGB	Unknown	28.69	0.541
F1	MMP-1.L6h	FAMMGB	Unknown	30.98	0.161
F2	MMP-1.L6h	FAMMGB	Unknown	30.71	0.161
F3	MMP-1.L6h	FAMMGB	Unknown	30.70	0.161
F4	MMP-10.L6h	FAMMGB	Unknown	33.42	0.082
F5	MMP-10.L6h	FAMMGB	Unknown	33.31	0.082
F6	MMP-10.L6h	FAMMGB	Unknown	33.26	0.082
F7	TIMP1.L6h	FAMMGB	Unknown	29.83	0.223
F8	TIMP1.L6h	FAMMGB	Unknown	29.73	0.223
F9	TIMP1.L6h	FAMMGB	Unknown	29.40	0.223
F10	TIMP2.L6h	FAMMGB	Unknown	29.63	0.195
F11	TIMP2.L6h	FAMMGB	Unknown	29.26	0.195
F12	TIMP2.L6h	FAMMGB	Unknown	29.56	0.195
G2	18S.i1h	VICMGB	Unknown	15.58	0.365
G3	18S.i1h	VICMGB	Unknown	15.68	0.365
G4	18S.i1h	VICMGB	Unknown	15.00	0.365
G5	18S.i3h	VICMGB	Unknown	15.22	0.231
G6	18S.i3h	VICMGB	Unknown	15.04	0.231
G7	18S.i3h	VICMGB	Unknown	14.76	0.231
G8	18S.i6h	VICMGB	Unknown	15.87	0.449
G9	18S.i6h	VICMGB	Unknown	15.16	0.449
G10	18S.i6h	VICMGB	Unknown	15.05	0.449
H2	18S.L1h	VICMGB	Unknown	14.97	0.609
H3	18S.L1h	VICMGB	Unknown	13.83	0.609
H4	18S.L1h	VICMGB	Unknown	14.03	0.609
H5	18S.L3h	VICMGB	Unknown	15.15	0.064
H6	18S.L3h	VICMGB	Unknown	15.04	0.064
H7	18S.L3h	VICMGB	Unknown	15.16	0.064
H8	18S.L6h	VICMGB	Unknown	15.61	0.318
H9	18S.L6h	VICMGB	Unknown	14.98	0.318
H10	18S.L6h	VICMGB	Unknown	15.30	0.318
