# Supplementary material for: Correction: Interleukin-1 Receptor Antagonist Has a Novel Function in the Regulation of Matrix Metalloproteinase-13 Expression
Source: PLoS One. 2020 Apr 10;15(4):e0231910. doi: 10.1371/journal.pone.0231910 (PMC7147734; doi:10.1371/journal.pone.0231910)
Supplement: S4 File — (ZIP) [file pone.0231910.s004.zip › S4_File/A/Fig4A.xls]

## Sheet: 2015.5.1.mmp110timp12.csv
Document Name: 2015.5.1.mmp110timp12.sds
Plate Type: Absolute Quantification
User: Administrator
Document Information
Operator: Administrator
Run Date: Friday	May 01	2015 12:10:02
Last Modified: Friday	May 01	2015 13:57:59
Instrument Type: Applied Biosystems 7000 Real-Time PCR System
Comments:
SDS v1.2
Well	Sample Name	Detector	Task	Ct	StdDev Ct	Qty	Mean Qty	StdDev Qty	Filtered	Tm
A1	MMP-1.i1h	FAMMGB	Unknown	29.07	0.136
A2	MMP-1.i1h	FAMMGB	Unknown	29.02	0.136
A3	MMP-1.i1h	FAMMGB	Unknown	28.82	0.136
A4	MMP-10.i1h	FAMMGB	Unknown	32.3	0.319
A5	MMP-10.i1h	FAMMGB	Unknown	32.94	0.319
A6	MMP-10.i1h	FAMMGB	Unknown	32.58	0.319
A7	TIMP1.i1h	FAMMGB	Unknown	28.36	0.265
A8	TIMP1.i1h	FAMMGB	Unknown	28.11	0.265
A9	TIMP1.i1h	FAMMGB	Unknown	28.64	0.265
A10	TIMP2.i1h	FAMMGB	Unknown	28.16	0.101
A11	TIMP2.i1h	FAMMGB	Unknown	28.07	0.101
A12	TIMP2.i1h	FAMMGB	Unknown	28.27	0.101
B1	MMP-1.L1h	FAMMGB	Unknown	30.16	0.205
B2	MMP-1.L1h	FAMMGB	Unknown	29.75	0.205
B3	MMP-1.L1h	FAMMGB	Unknown	29.97	0.205
B4	MMP-10.L1h	FAMMGB	Unknown	33.02	0.192
B5	MMP-10.L1h	FAMMGB	Unknown	32.75	0.192
B6	MMP-10.L1h	FAMMGB	Unknown	33.12	0.192
B7	TIMP1.L1h	FAMMGB	Unknown	27.28	0.147
B8	TIMP1.L1h	FAMMGB	Unknown	27.07	0.147
B9	TIMP1.L1h	FAMMGB	Unknown	27.35	0.147
B10	TIMP2.L1h	FAMMGB	Unknown	27.75	0.206
B11	TIMP2.L1h	FAMMGB	Unknown	27.44	0.206
B12	TIMP2.L1h	FAMMGB	Unknown	27.82	0.206
C1	MMP-1.i3h	FAMMGB	Unknown	28.87	0.408
C2	MMP-1.i3h	FAMMGB	Unknown	28.94	0.408
C3	MMP-1.i3h	FAMMGB	Unknown	28.2	0.408
C4	MMP-10.i3h	FAMMGB	Unknown	32.11	0.133
C5	MMP-10.i3h	FAMMGB	Unknown	32.34	0.133
C6	MMP-10.i3h	FAMMGB	Unknown	32.11	0.133
C7	TIMP1.i3h	FAMMGB	Unknown	29.52	0.348
C8	TIMP1.i3h	FAMMGB	Unknown	29.98	0.348
C9	TIMP1.i3h	FAMMGB	Unknown	29.29	0.348
C10	TIMP2.i3h	FAMMGB	Unknown	29.61	0.221
C11	TIMP2.i3h	FAMMGB	Unknown	29.43	0.221
C12	TIMP2.i3h	FAMMGB	Unknown	29.17	0.221
D1	MMP-1.L3h	FAMMGB	Unknown	30.33	0.384
D2	MMP-1.L3h	FAMMGB	Unknown	31.04	0.384
D3	MMP-1.L3h	FAMMGB	Unknown	30.44	0.384
D4	MMP-10.L3h	FAMMGB	Unknown	33.13	0.225
D5	MMP-10.L3h	FAMMGB	Unknown	33.54	0.225
D6	MMP-10.L3h	FAMMGB	Unknown	33.49	0.225
D7	TIMP1.L3h	FAMMGB	Unknown	29.66	0.076
D8	TIMP1.L3h	FAMMGB	Unknown	29.81	0.076
D9	TIMP1.L3h	FAMMGB	Unknown	29.72	0.076
D10	TIMP2.L3h	FAMMGB	Unknown	29.28	0.15
D11	TIMP2.L3h	FAMMGB	Unknown	29.56	0.15
D12	TIMP2.L3h	FAMMGB	Unknown	29.52	0.15
E1	MMP-1.i6h	FAMMGB	Unknown	30.1	0.654
E2	MMP-1.i6h	FAMMGB	Unknown	29.01	0.654
E3	MMP-1.i6h	FAMMGB	Unknown	28.94	0.654
E4	MMP-10.i6h	FAMMGB	Unknown	33.05	0.521
E5	MMP-10.i6h	FAMMGB	Unknown	32.16	0.521
E6	MMP-10.i6h	FAMMGB	Unknown	32.13	0.521
E7	TIMP1.i6h	FAMMGB	Unknown	30.77	0.683
E8	TIMP1.i6h	FAMMGB	Unknown	30.12	0.683
E9	TIMP1.i6h	FAMMGB	Unknown	29.4	0.683
E10	TIMP2.i6h	FAMMGB	Unknown	29.76	0.541
E11	TIMP2.i6h	FAMMGB	Unknown	29.12	0.541
E12	TIMP2.i6h	FAMMGB	Unknown	28.69	0.541
F1	MMP-1.L6h	FAMMGB	Unknown	30.98	0.161
F2	MMP-1.L6h	FAMMGB	Unknown	30.71	0.161
F3	MMP-1.L6h	FAMMGB	Unknown	30.7	0.161
F4	MMP-10.L6h	FAMMGB	Unknown	33.42	0.082
F5	MMP-10.L6h	FAMMGB	Unknown	33.31	0.082
F6	MMP-10.L6h	FAMMGB	Unknown	33.26	0.082
F7	TIMP1.L6h	FAMMGB	Unknown	29.83	0.223
F8	TIMP1.L6h	FAMMGB	Unknown	29.73	0.223
F9	TIMP1.L6h	FAMMGB	Unknown	29.4	0.223
F10	TIMP2.L6h	FAMMGB	Unknown	29.63	0.195
F11	TIMP2.L6h	FAMMGB	Unknown	29.26	0.195
F12	TIMP2.L6h	FAMMGB	Unknown	29.56	0.195
G2	18S.i1h	VICMGB	Unknown	15.58	0.365
G3	18S.i1h	VICMGB	Unknown	15.68	0.365
G4	18S.i1h	VICMGB	Unknown	15	0.365
G5	18S.i3h	VICMGB	Unknown	15.22	0.231
G6	18S.i3h	VICMGB	Unknown	15.04	0.231
G7	18S.i3h	VICMGB	Unknown	14.76	0.231
G8	18S.i6h	VICMGB	Unknown	15.87	0.449
G9	18S.i6h	VICMGB	Unknown	15.16	0.449
G10	18S.i6h	VICMGB	Unknown	15.05	0.449
H2	18S.L1h	VICMGB	Unknown	14.97	0.609
H3	18S.L1h	VICMGB	Unknown	13.83	0.609
H4	18S.L1h	VICMGB	Unknown	14.03	0.609
H5	18S.L3h	VICMGB	Unknown	15.15	0.064
H6	18S.L3h	VICMGB	Unknown	15.04	0.064
H7	18S.L3h	VICMGB	Unknown	15.16	0.064
H8	18S.L6h	VICMGB	Unknown	15.61	0.318
H9	18S.L6h	VICMGB	Unknown	14.98	0.318
H10	18S.L6h	VICMGB	Unknown	15.3	0.318

## Sheet: TIMP-1
		Sample Name	MMP-1Ct		18Ct	ΔCt	averΔCt	ΔΔCt	2^-x	ave2^-x	標準偏差	有意差
		TIMP1.i1h	28.36	18S.i1h	15.58	12.78		-0.176667	1.13027	1.06453	0.41288
		TIMP1.i1h	28.11	18S.i1h	15.68	12.43		-0.526667	1.4406
		TIMP1.i1h	28.64	18S.i1h	15	13.64		0.683333	0.622725
		TIMP1.L1h	27.28	18S.L1h	14.97	12.31	12.9567	-0.646667	1.56555	1.05487	0.442816
		TIMP1.L1h	27.07	18S.L1h	13.83	13.24		0.283333	0.82169
		TIMP1.L1h	27.35	18S.L1h	14.03	13.32		0.363333	0.777366
		TIMP1.i3h	29.52	18S.i3h	15.22	14.3		-0.313333	1.24258	1.03314	0.223764
		TIMP1.i3h	29.98	18S.i3h	15.04	14.94		0.326667	0.797377
		TIMP1.i3h	29.29	18S.i3h	14.76	14.53		-0.0833333	1.05946
		TIMP1.L3h	29.66	18S.L3h	15.15	14.51	14.6133	-0.103333	1.07425	1.003	0.0935254
		TIMP1.L3h	29.81	18S.L3h	15.04	14.77		0.156667	0.897095
		TIMP1.L3h	29.72	18S.L3h	15.16	14.56		-0.0533333	1.03766
		TIMP1.i6h	30.77	18S.i6h	15.87	14.9		0.543333	0.686184	0.783016	0.192433
		TIMP1.i6h	30.12	18S.i6h	15.16	14.96		0.603333	0.658231
		TIMP1.i6h	29.4	18S.i6h	15.05	14.35		-0.00666667	1.00463
		TIMP1.L6h	29.83	18S.L6h	15.61	14.22	14.3567	-0.136667	1.09936	1.01848	0.227714
		TIMP1.L6h	29.73	18S.L6h	14.98	14.75		0.393333	0.761368
		TIMP1.L6h	29.4	18S.L6h	15.3	14.1		-0.256667	1.19472
		TIMP1i.12h	30.42	18S.i12h	16.39	14.03		-0.64	1.55833	1.14471	0.362434
		TIMP1i.12h	29.64	18S.i12h	14.96	14.68		0.01	0.993092
		TIMP1i.12h	29.87	18S.i12h	15.02	14.85		0.18	0.882703
		TIMP1.L.12h	29.78	18S.L12h	15.07	14.71	14.67	0.04	0.972655	1.00807	0.158221
		TIMP1.L.12h	29.37	18S.L12h	14.94	14.43		-0.24	1.18099
		TIMP1.L.12h	29.72	18S.L12h	14.85	14.87		0.2	0.870551
		TIMP1.i.24h	34.28	18S.i24h	16.96	17.32		0.92	0.528509	0.610343	0.093354
		TIMP1.i.24h	32.35	18S.i24h	15.46	16.89		0.49	0.712025
		TIMP1.i.24h	32.48	18S.i24h	15.32	17.16		0.76	0.590496
		TIMP1.L.24h	31.94	18S.L24h	15.45	16.49	16.4	0.09	0.939523	1.01011	0.179522
		TIMP1.L.24h	31.43	18S.L24h	14.84	16.59		0.19	0.876606
		TIMP1.L.24h	31.12	18S.L24h	15	16.12		-0.28	1.21419
			1h	3h	6h	12h	24h
		Cont siRNA	1.05487	1.003	1.01848	1.00807	1.01011
		IL-1Ra siRNA	1.06453	1.03314	0.783016	1.14471	0.610343
		標準偏差Cont	0.442816	0.0935254	0.227714	0.158221	0.179522
		標準偏差IL-1Ra	0.41288	0.223764	0.192433	0.362434	0.093354
		独立サンプルの検定
				等分散性のための Levene の検定		2 つの母平均の差の検定
				F 値	有意確率	t 値	自由度	有意確率 (両側)	平均値の差	差の標準誤差	差の 95% 信頼区間
											下限	上限
		VAR00002	等分散を仮定する。	0.101089	0.766433	0.0276427	4	0.979271	0.0096625	0.34955	-0.960844	0.980169
			等分散を仮定しない。			0.0276427	3.98056	0.979277	0.0096625	0.34955	-0.962716	0.982041
		独立サンプルの検定
				等分散性のための Levene の検定		2 つの母平均の差の検定
				F 値	有意確率	t 値	自由度	有意確率 (両側)	平均値の差	差の標準誤差	差の 95% 信頼区間
											下限	上限
		VAR00002	等分散を仮定する。	1.574	0.277933	0.215224	4	0.840121	0.0301358	0.14002	-0.358623	0.418895
			等分散を仮定しない。			0.215224	2.67809	0.844921	0.0301358	0.14002	-0.447361	0.507633
		独立サンプルの検定
				等分散性のための Levene の検定		2 つの母平均の差の検定
				F 値	有意確率	t 値	自由度	有意確率 (両側)	平均値の差	差の標準誤差	差の 95% 信頼区間
											下限	上限
		VAR00002	等分散を仮定する。	0.139193	0.728014	-1.36797	4	0.243133	-0.235466	0.172128	-0.71337	0.242438
			等分散を仮定しない。			-1.36797	3.89177	0.244982	-0.235466	0.172128	-0.718658	0.247725
		独立サンプルの検定
				等分散性のための Levene の検定		2 つの母平均の差の検定
				F 値	有意確率	t 値	自由度	有意確率 (両側)	平均値の差	差の標準誤差	差の 95% 信頼区間
											下限	上限
		VAR00002	等分散を仮定する。	3.44819	0.136886	0.598464	4	0.581771	0.136642	0.228322	-0.49728	0.770564
			等分散を仮定しない。			0.598464	2.7356	0.595427	0.136642	0.228322	-0.631371	0.904656
		独立サンプルの検定
				等分散性のための Levene の検定		2 つの母平均の差の検定
				F 値	有意確率	t 値	自由度	有意確率 (両側)	平均値の差	差の標準誤差	差の 95% 信頼区間
											下限	上限
		VAR00002	等分散を仮定する。	2.22552	0.210021	-3.42195	4	0.0267323	-0.399764	0.116824	-0.724119	-0.07541
			等分散を仮定しない。			-3.42195	3.00795	0.0416149	-0.399764	0.116824	-0.770994	-0.0285347

## Sheet: TIMP-2
	Sample Name	MMP-1Ct		18Ct	ΔCt	averΔCt	ΔΔCt	2^-x	ave2^-x	標準偏差	有意差
	TIMP2.i1h	28.16	18S.i1h	15.58	12.58		-0.813333	1.75727	1.61705	0.473524
	TIMP2.i1h	28.07	18S.i1h	15.68	12.39		-1.00333	2.00463
	TIMP2.i1h	28.27	18S.i1h	15	13.27		-0.123333	1.08925
	TIMP2.L1h	27.75	18S.L1h	14.97	12.78	13.3933	-0.613333	1.52979	1.04998	0.418578
	TIMP2.L1h	27.44	18S.L1h	13.83	13.61		0.216667	0.860551
	TIMP2.L1h	27.82	18S.L1h	14.03	13.79		0.396667	0.759611
	TIMP2.i3h	29.61	18S.i3h	15.22	14.39		0.0533333	0.963707	0.959285	0.00766008
	TIMP2.i3h	29.43	18S.i3h	15.04	14.39		0.0533333	0.963707
	TIMP2.i3h	29.17	18S.i3h	14.76	14.41		0.0733333	0.950439
	TIMP2.L3h	29.28	18S.L3h	15.15	14.13	14.3367	-0.206667	1.15402	1.00621	0.138029
	TIMP2.L3h	29.56	18S.L3h	15.04	14.52		0.183333	0.880666
	TIMP2.L3h	29.52	18S.L3h	15.16	14.36		0.0233333	0.983957
	TIMP2.i6h	29.76	18S.i6h	15.87	13.89		-0.296667	1.2283	1.28638	0.153749
	TIMP2.i6h	29.12	18S.i6h	15.16	13.96		-0.226667	1.17013
	TIMP2.i6h	28.69	18S.i6h	15.05	13.64		-0.546667	1.46071
	TIMP2.L6h	29.63	18S.L6h	15.61	14.02	14.1867	-0.166667	1.12246	1.00342	0.103302
	TIMP2.L6h	29.26	18S.L6h	14.98	14.28		0.0933333	0.937354
	TIMP2.L6h	29.56	18S.L6h	15.3	14.26		0.0733333	0.950439
	TIMP2.i.12h	30.05	18S.i12h	16.39	13.66		-0.656667	1.57644	1.20376	0.360603
	TIMP2.i.12h	29.04	18S.i12h	14.96	14.08		-0.236667	1.17827
	TIMP2.i.12h	29.56	18S.i12h	15.02	14.54		0.223333	0.856584
	TIMP2.L.12h	29.33	18S.L12h	15.07	14.26	14.3167	-0.0566667	1.04006	1.0123	0.189573
	TIMP2.L.12h	29.01	18S.L12h	14.94	14.07		-0.246667	1.18646
	TIMP2.L.12h	29.47	18S.L12h	14.85	14.62		0.303333	0.810378
	TIMP2.i.24h	31.3	18S.i24h	16.96	14.34		-0.916667	1.88775	1.33527	0.571927
	TIMP2.i.24h	30.26	18S.i24h	15.46	14.8		-0.456667	1.37237
	TIMP2.i.24h	31	18S.i24h	15.32	15.68		0.423333	0.7457
	TIMP2.L.24h	30.68	18S.L24h	15.45	15.23	15.2567	-0.0266667	1.01866	1.00137	0.063635
	TIMP2.L.24h	30.02	18S.L24h	14.84	15.18		-0.0766667	1.05458
	TIMP2.L.24h	30.36	18S.L24h	15	15.36		0.103333	0.93088
		1h	3h	6h	12h	24h
	Cont siRNA	1.04998	1.00621	1.00342	1.0123	1.00137
	IL-1Ra siRNA	1.61705	0.959285	1.28638	1.20376	1.33527
	標準偏差Cont	0.418578	0.138029	0.103302	0.189573	0.063635
	標準偏差IL-1Ra	0.473524	0.00766008	0.153749	0.360603	0.571927
		独立サンプルの検定
				等分散性のための Levene の検定		2 つの母平均の差の検定
				F 値	有意確率	t 値	自由度	有意確率 (両側)	平均値の差	差の標準誤差	差の 95% 信頼区間
											下限	上限
		VAR00002	等分散を仮定する。	0.0509791	0.832436	1.55407	4	0.195135	0.567063	0.364889	-0.446032	1.58016
			等分散を仮定しない。			1.55407	3.94065	0.196192	0.567063	0.364889	-0.452077	1.5862
		独立サンプルの検定
				等分散性のための Levene の検定		2 つの母平均の差の検定
				F 値	有意確率	t 値	自由度	有意確率 (両側)	平均値の差	差の標準誤差	差の 95% 信頼区間
											下限	上限
		VAR00002	等分散を仮定する。	5.7287	0.074885	-0.587984	4	0.588136	-0.0469292	0.0798137	-0.268527	0.174669
			等分散を仮定しない。			-0.587984	2.01232	0.615772	-0.0469292	0.0798137	-0.388333	0.294474
		独立サンプルの検定
				等分散性のための Levene の検定		2 つの母平均の差の検定
				F 値	有意確率	t 値	自由度	有意確率 (両側)	平均値の差	差の標準誤差	差の 95% 信頼区間
											下限	上限
		VAR00002	等分散を仮定する。	0.885443	0.399993	2.64592	4	0.057225	0.282961	0.106942	-0.0139585	0.57988
			等分散を仮定しない。			2.64592	3.50004	0.065729	0.282961	0.106942	-0.0314572	0.597379
		独立サンプルの検定
				等分散性のための Levene の検定		2 つの母平均の差の検定
				F 値	有意確率	t 値	自由度	有意確率 (両側)	平均値の差	差の標準誤差	差の 95% 信頼区間
											下限	上限
		VAR00002	等分散を仮定する。	0.841445	0.410888	0.814003	4	0.461324	0.191462	0.235211	-0.461587	0.844512
			等分散を仮定しない。			0.814003	3.02704	0.474763	0.191462	0.235211	-0.553314	0.936239
		独立サンプルの検定
				等分散性のための Levene の検定		2 つの母平均の差の検定
				F 値	有意確率	t 値	自由度	有意確率 (両側)	平均値の差	差の標準誤差	差の 95% 信頼区間
											下限	上限
		VAR00002	等分散を仮定する。	3.7381	0.125322	1.005	4	0.371761	0.3339	0.33224	-0.588546	1.25635
			等分散を仮定しない。			1.005	2.04951	0.418538	0.3339	0.33224	-1.06302	1.73083
