# Supplementary material for: Correction: Interleukin-1 Receptor Antagonist Has a Novel Function in the Regulation of Matrix Metalloproteinase-13 Expression
Source: PLoS One. 2020 Apr 10;15(4):e0231910. doi: 10.1371/journal.pone.0231910 (PMC7147734; doi:10.1371/journal.pone.0231910)
Supplement: S5 File — (ZIP) [file pone.0231910.s005.zip]

Archive with 3 entries (3 files):
- S5_File/.DS_Store
- S5_File/Fig5.csv
- S5_File/Fig5.xlsx
