# Supplementary material for: Correction: Interleukin-1 Receptor Antagonist Has a Novel Function in the Regulation of Matrix Metalloproteinase-13 Expression
Source: PLoS One. 2020 Apr 10;15(4):e0231910. doi: 10.1371/journal.pone.0231910 (PMC7147734; doi:10.1371/journal.pone.0231910)
Supplement: S5 File — (ZIP) [file pone.0231910.s005.zip › S5_File/Fig5.csv]

Document Name: 20150209.mmp13.sds
Plate Type: Absolute Quantification
User: Administrator
Document Information
Operator: Administrator
Run Date: Tuesday	February 10	2015 16:37:36
Last Modified: Tuesday	February 10	2015 18:24:50
Instrument Type: Applied Biosystems 7000 Real-Time PCR System
Comments:
SDS v1.2
Well	Sample Name	Detector	Task	Ct	StdDev Ct	Qty	Mean Qty	StdDev Qty	Filtered	Tm
B3	MMP13.cont	FAMMGB	Unknown	30.29	0.190
B4	MMP13.cont	FAMMGB	Unknown	30.07	0.190
B5	MMP13.cont	FAMMGB	Unknown	30.45	0.190
B8	18S.cont	VICMGB	Unknown	15.94	0.478
B9	18S.cont	VICMGB	Unknown	15.15	0.478
B10	18S.cont	VICMGB	Unknown	16.00	0.478
C3	MMP13.i	FAMMGB	Unknown	28.38	0.133
C4	MMP13.i	FAMMGB	Unknown	28.62	0.133
C5	MMP13.i	FAMMGB	Unknown	28.39	0.133
C8	18S.i	VICMGB	Unknown	16.86	0.544
C9	18S.i	VICMGB	Unknown	16.91	0.544
C10	18S.i	VICMGB	Unknown	15.95	0.544
D3	MMP13.40	FAMMGB	Unknown	29.31	0.200
D4	MMP13.40	FAMMGB	Unknown	29.24	0.200
D5	MMP13.40	FAMMGB	Unknown	28.93	0.200
D8	18S.40	VICMGB	Unknown	15.39	0.047
D9	18S.40	VICMGB	Unknown	15.44	0.047
D10	18S.40	VICMGB	Unknown	15.49	0.047
E3	MMP13.100	FAMMGB	Unknown	29.11	0.078
E4	MMP13.100	FAMMGB	Unknown	29.02	0.078
E5	MMP13.100	FAMMGB	Unknown	29.18	0.078
E8	18S.100	VICMGB	Unknown	15.96	0.141
E9	18S.100	VICMGB	Unknown	15.96	0.141
E10	18S.100	VICMGB	Unknown	15.71	0.141
F3	MMP13.200	FAMMGB	Unknown	29.08	0.046
F4	MMP13.200	FAMMGB	Unknown	28.99	0.046
F5	MMP13.200	FAMMGB	Unknown	29.00	0.046
F8	18S.200	VICMGB	Unknown	16.10	0.168
F9	18S.200	VICMGB	Unknown	16.41	0.168
F10	18S.200	VICMGB	Unknown	16.37	0.168
