# Supplementary material for: Correction: Interleukin-1 Receptor Antagonist Has a Novel Function in the Regulation of Matrix Metalloproteinase-13 Expression
Source: PLoS One. 2020 Apr 10;15(4):e0231910. doi: 10.1371/journal.pone.0231910 (PMC7147734; doi:10.1371/journal.pone.0231910)
Supplement: S5 File — (ZIP) [file pone.0231910.s005.zip › S5_File/Fig5.xlsx]

## Sheet: Sheet1
	MMP13.cont	30.29	18S.cont	15.94
	MMP13.cont	30.07	18S.cont	15.15
	MMP13.cont	30.45	18S.cont	16
	MMP13.i	28.38	18S.i	16.86
	MMP13.i	28.62	18S.i	16.91
	MMP13.i	28.39	18S.i	15.95
	MMP13.40	29.31	18S.40	15.39
	MMP13.40	29.24	18S.40	15.44
	MMP13.40	28.93	18S.40	15.49
	MMP13.100	29.11	18S.100	15.96
	MMP13.100	29.02	18S.100	15.96
	MMP13.100	29.18	18S.100	15.71
	MMP13.200	29.08	18S.200	16.1
	MMP13.200	28.99	18S.200	16.41
	MMP13.200	29	18S.200	16.37

## Sheet: 確定
サンプル	Sample Name			18Ct	ΔCt	averΔCt	ΔΔCt	2^-x	ave2^-x	標準偏差	標準誤差	有意差
i-6	MMP13.cont	30.29	18S.cont	15.94	14.35	14.5733	-0.223333	1.16743	1.01436	0.201251		1
i-6	MMP13.cont	30.07	18S.cont	15.15	14.92		0.346667	0.786399				1
i-6	MMP13.cont	30.45	18S.cont	16	14.45		-0.123333	1.08925				1
i-6	MMP13.i	28.38	18S.i	16.86	11.52		-3.05333	8.30128	6.65517	2.02972		2
i-6	MMP13.i	28.62	18S.i	16.91	11.71		-2.86333	7.27695				2
i-6	MMP13.i	28.39	18S.i	15.95	12.44		-2.13333	4.3873				2
i-15	MMP13.40	29.31	18S.40	15.39	13.92		-0.653333	1.5728	1.82522	0.326278		3
i-15	MMP13.40	29.24	18S.40	15.44	13.8		-0.773333	1.70921				3
i-15	MMP13.40	28.93	18S.40	15.49	13.44		-1.13333	2.19365				3
i-15	MMP13.100	29.11	18S.100	15.96	13.15		-1.42333	2.68204	2.56175	0.368141
i-15	MMP13.100	29.02	18S.100	15.96	13.06		-1.51333	2.85469
i-15	MMP13.100	29.18	18S.100	15.71	13.47		-1.10333	2.14851
i-16	MMP13.200	29.08	18S.200	16.1	12.98		-1.59333	3.01746	3.61498	0.521897
i-16	MMP13.200	28.99	18S.200	16.41	12.58		-1.99333	3.98156
i-16	MMP13.200	29	18S.200	16.37	12.63		-1.94333	3.84593
			ave2^-x	標準偏差	有意差
		Cont siRNA	1.01436	0.201251										ave2^-x	標準偏差
		IL-1Ra siRNA	6.65517	2.02972									Cont siRNA	1.01436	0.201251
		IL-1Ra siRNA ＋ rhIL-1Ra 40ng/ml	1.82522	0.326278									IL-1Ra siRNA	6.65517	2.02972
		IL-1RasiRNA ＋ rIL-1Ra 100ng/ml	2.56175	0.368141									IL-1Ra siRNA ＋ rhIL-1Ra	1.82522	0.326278
		IL-1RasiRNA ＋ rIL-1Ra 200ng/ml	3.61498	0.521897
			多重比較
			従属変数:VAR00002
				(I) VAR00001		(J) VAR00001		平均値の差 (I-J)	標準誤差	有意確率	95% 信頼区間
											下限	上限
			Tukey HSD		1.00		2.00	-5.64082	0.973734	0.00280236	-8.6285	-2.65313
							3.00	-0.810862	0.973734	0.698189	-3.79855	2.17682
					2.00		1.00	5.64082	0.973734	0.00280236	2.65313	8.6285
							3.00	4.82995	0.973734	0.00611147	1.84227	7.81764
					3.00		1.00	0.810862	0.973734	0.698189	-2.17682	3.79855
							2.00	-4.82995	0.973734	0.00611147	-7.81764	-1.84227
			Scheffe		1.00		2.00	-5.64082	0.973734	0.00348926	-8.76383	-2.5178
							3.00	-0.810862	0.973734	0.720285	-3.93388	2.31216
					2.00		1.00	5.64082	0.973734	0.00348926	2.5178	8.76383
							3.00	4.82995	0.973734	0.00753566	1.70694	7.95297
					3.00		1.00	0.810862	0.973734	0.720285	-2.31216	3.93388
							2.00	-4.82995	0.973734	0.00753566	-7.95297	-1.70694
			Bonferroni		1.00		2.00	-5.64082	0.973734	0.00347619	-8.84192	-2.43971
							3.00	-0.810862	0.973734	1	-4.01197	2.39025
					2.00		1.00	5.64082	0.973734	0.00347619	2.43971	8.84192
							3.00	4.82995	0.973734	0.00765494	1.62885	8.03106
					3.00		1.00	0.810862	0.973734	1	-2.39025	4.01197
							2.00	-4.82995	0.973734	0.00765494	-8.03106	-1.62885
