# Supplementary material for: Correction: Interleukin-1 Receptor Antagonist Has a Novel Function in the Regulation of Matrix Metalloproteinase-13 Expression
Source: PLoS One. 2020 Apr 10;15(4):e0231910. doi: 10.1371/journal.pone.0231910 (PMC7147734; doi:10.1371/journal.pone.0231910)
Supplement: S6 File — (ZIP) [file pone.0231910.s006.zip]

Archive with 17 entries (14 files):
- S6_File/.DS_Store
- S6_File/A/
- S6_File/A/Fig6A-1.xls
- S6_File/A/Fig6A-2.xlsx
- S6_File/A/Fig6A-2-1.csv
- S6_File/A/Fig6A-2-2.csv
- S6_File/B/
- S6_File/B/.DS_Store
- S6_File/B/Fig6B-1.xls
- S6_File/B/Fig6B-2.xlsx
- S6_File/B/Fig6B-2-1.csv
- S6_File/B/Fig6B-2-2.csv
- S6_File/C/
- S6_File/C/Fig6C.xlsx
- S6_File/C/Fig6C-1.csv
- S6_File/C/Fig6C-2.csv
- S6_File/C/Fig6C-3.csv
