# Supplementary material for: Correction: Interleukin-1 Receptor Antagonist Has a Novel Function in the Regulation of Matrix Metalloproteinase-13 Expression
Source: PLoS One. 2020 Apr 10;15(4):e0231910. doi: 10.1371/journal.pone.0231910 (PMC7147734; doi:10.1371/journal.pone.0231910)
Supplement: S6 File — (ZIP) [file pone.0231910.s006.zip › S6_File/A/Fig6A-1.xls]

## Sheet: Sheet1
SPECTRAFluor Plus; Serial number: 94624; Firmware: V 4.42 - 11/99; XFLUOR4 Version: V 4.00
Date:					2014-05-10
Time:					1899-12-31 15:13:08
User comment:
Measurement mode:					Absorbance
Measurement filter:					450	nm
Reference filter:					570	nm
Number of flashes:					3
Dual wave data (difference)					Temperature: 28.8 ｰC
<>	1	2	3	4	5	6	7	8	9	10	11	12
A	0	0	0	0	2.532	2.4817	0.1947	0.1807	0	0	0	0.0004
B	0	0	0	0	1.4698	1.4932	0.1424	0.1526	0	0	0	0
C	0	0	0	0	0.7801	0.7023	0.1538	0.1919	0	0	0	0
D	0	0	0	0	0.2974	0.5073	0.1574	0.1732	0	0	0	0
E	0	0	0	0	0.2297	0.2841	0.4952	0.4982	0	0	0	0
F	0	0	0	0	0.1329	0.2492	0.4343	0.4932	0	0	0	0
G	0	0	0	0	0.0776	0.205	0.3345	0.3962	0	0	0	0
H	0	0	0.0001	0	0.0412	0.0351	0.4412	0.4105	0	0	0	0

## Sheet: 確定
スタンダード	吸光度1	吸光度２	平均吸光度
250pg/ml	2.532	2.4817	2.50685
125pg/ml	1.4698	1.4932	1.4815
62.5pg/ml	0.7801	0.7023	0.7412
31.2pg/ml	0.2974	0.5073	0.40235
15.6pg/ml	0.2297	0.2841	0.2569
7.8pg/ml	0.1329	0.2492	0.19105
3.9pg/ml	0.0776	0.205	0.1413
0pg/ml	0.0412	0.0351	0.03815
	スタンダード
	吸光度	2.50685	1.4815	0.7412	0.40235	0.2569	0.19105	0.1413	0.03815
	濃度(pg/ml)	250	125	62.5	31.2	15.6	7.8	3.9	0
	吸光度１	吸光度２	平均吸光度	濃度(pg/ml)	平均濃度	偏差
IL-1RasiRNA	0.1947	0.1807	0.1877	8.47699	6.5297	1.68155
	0.1424	0.1526	0.1475	4.43407
	0.1538	0.1919	0.17285	6.98352
	0.1574	0.1732	0.1653	6.22422
ContsiRNA	0.4952	0.4982	0.4967	39.5531	33.6409	5.66962
	0.4343	0.4932	0.46375	36.2393
	0.3345	0.3962	0.36535	26.3432
	0.4412	0.4105	0.42585	32.4277
		濃度(pg/ml)	偏差	有意差
	Cont siRNA	33.6409	5.66962	0.0025077
	IL-1Ra siRNA	6.5297	1.68155
	独立サンプルの検定
			等分散性のための Levene の検定		2 つの母平均の差の検定
			F 値	有意確率	t 値	自由度	有意確率 (両側)	平均値の差	差の標準誤差	差の 95% 信頼区間
										下限	上限
	VAR00002	等分散を仮定する。	4.19119	0.0865723	-9.16889	6	9.47859e-05	-27.1112	2.95686	-34.3463	-19.876
		等分散を仮定しない。			-9.16889	3.52374	0.00139652	-27.1112	2.95686	-35.7774	-18.4449
