# Supplementary material for: Correction: Interleukin-1 Receptor Antagonist Has a Novel Function in the Regulation of Matrix Metalloproteinase-13 Expression
Source: PLoS One. 2020 Apr 10;15(4):e0231910. doi: 10.1371/journal.pone.0231910 (PMC7147734; doi:10.1371/journal.pone.0231910)
Supplement: S6 File — (ZIP) [file pone.0231910.s006.zip › S6_File/A/Fig6A-2.xlsx]

## Sheet: Sheet1
		Sample Name	IL-1aCt	18Ct	ΔCt	averΔCt	ΔΔCt	2^-x	ave2^-x	標準偏差	有意差
	a.i-1h	30.49	18s.i-1h	15	15.49		-0.291667	1.22405	0.917121	0.286058	0.308144
	a.i-1h	30.05	18s.i-1h	14.25	15.8		0.0183333	0.987373
	a.i-1h	29.72	18s.i-1h	14.03	15.69		-0.0916667	1.0656
	a.i-1h	29.44	18s.i-1h	13.8	15.64		-0.141667	1.10318
	a.i-1h	30.2	18s.i-1h	13.57	16.63		0.848333	0.555426
	a.i-1h	30.09	18s.i-1h	13.49	16.6		0.818333	0.567097
	a.L-1h	29.15	18s.L-1h	14.45	14.7	15.7817	-1.08167	2.11648	1.10986	0.562507
	a.L-1h	28.57	18s.L-1h	13.16	15.41		-0.371667	1.29385
	a.L-1h	28.36	18s.L-1h	12.59	15.77		-0.0116667	1.00812
	a.L-1h	28.42	18s.L-1h	12.44	15.98		0.198333	0.871557
	a.L-1h	28.98	18s.L-1h	13.07	15.91		0.128333	0.914888
	a.L-1h	30.01	18s.L-1h	13.09	16.92		1.13833	0.454284
	a.i-3h	31.77	18s.i-3h	13.24	18.53		2.35833	0.195016	0.229791	0.056091	0.00962554
	a.i-3h	31.07	18s.i-3h	12.15	18.92		2.74833	0.148823
	a.i-3h	30.72	18s.i-3h	12.53	18.19		2.01833	0.246843
	a.i-3h	31.24	18s.i-3h	12.82	18.42		2.24833	0.210467
	a.i-3h	30.64	18s.i-3h	12.74	17.9		1.72833	0.3018
	a.i-3h	31.14	18s.i-3h	13.11	18.03		1.85833	0.275795
	a.L-3h	28.96	18s.L-3h	13.79	15.17	16.1717	-1.00167	2.00231	1.0772	0.493393
	a.L-3h	29.4	18s.L-3h	13.13	16.27		0.0983333	0.934111
	a.L-3h	29.18	18s.L-3h	13.22	15.96		-0.211667	1.15803
	a.L-3h	29.21	18s.L-3h	12.46	16.75		0.578333	0.669737
	a.L-3h	29.52	18s.L-3h	13.39	16.13		-0.0416667	1.0293
	a.L-3h	29.8	18s.L-3h	13.05	16.75		0.578333	0.669737
	a.i-12h	31.97	18s.i-12h	13.8	18.17		-0.585	1.50004	1.75816	1.64893	0.290868
	a.i-12h	32.07	18s.i-12h	13.64	18.43		-0.325	1.25266	1.09367	0.295152	0.53154
	a.i-12h	31.66	18s.i-12h	12.53	19.13		0.375	0.771105
	a.i-12h	31.62	18s.i-12h	12.98	18.64		-0.115	1.08298
	a.i-12h	31.42	18s.i-12h	12.45	18.97		0.215	0.861546
	a.i-12h	31.99	18s.i-12h	15.58	16.41		-2.345	5.0806
	a.L-12h	30.97	18s.L-12h	11.67	19.3	18.755	0.545	0.685391	1.03762	0.294647
	a.L-12h	30.39	18s.L-12h	11.83	18.56		-0.195	1.14472
	a.L-12h	31.17	18s.L-12h	12.5	18.67		-0.085	1.06069
	a.L-12h	31	18s.L-12h	12.55	18.45		-0.305	1.23542
	a.L-12h	31.64	18s.L-12h	12.35	19.29		0.535	0.690159
	a.L-12h	31.58	18s.L-12h	13.32	18.26		-0.495	1.40932
	a.i-24h	32	18s,i-24h	14.01	17.99		0.495	0.709562	0.473575	0.135744	0.00519031
	a.i-24h	32.27	18s,i-24h	13.17	19.1		1.605	0.328736
	a.i-24h	31.64	18s,i-24h	13.1	18.54		1.045	0.484645
	a.i-24h	31.22	18s,i-24h	12.74	18.48		0.985	0.505226
	a.i-24h	32.03	18s,i-24h	13.04	18.99		1.495	0.354781
	a.i-24h	31.82	18s,i-24h	13.2	18.62		1.125	0.458502
	a.L-24h	30	18s.L-24h	12.54	17.46	17.495	-0.035	1.02456	1.02917	0.289792
	a.L-24h	30.08	18s.L-24h	12.19	17.89		0.395	0.760489
	a.L-24h	30.48	18s.L-24h	12.81	17.67		0.175	0.885768
	a.L-24h	29.96	18s.L-24h	12.56	17.4		-0.095	1.06807
	a.L-24h	30.18	18s.L-24h	12.47	17.71		0.215	0.861546
	a.L-24h	29.77	18s.L-24h	12.93	16.84		-0.655	1.57462

## Sheet: Sheet2
			1h	3h	6h	12h	24h
	2^-x	ControlsiRNA	1.10986	1.0772	1.01404	1.03762	1.02917
		IL-1RasiRNA	0.917121	0.229791	0.192596	1.09367	0.473575
	標準偏差	ControlsiRNA	0.562507	0.493393	0.176984	0.294647	0.289792
		IL-1RasiRNA	0.286058	0.056091	0.0335099	0.295152	0.135744
	p		0.308144	0.00962554	0.000201756	0.53154	0.00519031

## Sheet: 確定(元)
		Sample Name	IL-1aCt	18Ct	ΔCt	averΔCt	ΔΔCt	2^-x	ave2^-x	標準偏差	有意差
	a.i-1h	30.49	18s.i-1h	15	15.49		-0.291667	1.22405	0.917121	0.286058	0.308144
	a.i-1h	30.05	18s.i-1h	14.25	15.8		0.0183333	0.987373
	a.i-1h	29.72	18s.i-1h	14.03	15.69		-0.0916667	1.0656
	a.i-1h	29.44	18s.i-1h	13.8	15.64		-0.141667	1.10318
	a.i-1h	30.2	18s.i-1h	13.57	16.63		0.848333	0.555426
	a.i-1h	30.09	18s.i-1h	13.49	16.6		0.818333	0.567097
	a.L-1h	29.15	18s.L-1h	14.45	14.7	15.7817	-1.08167	2.11648	1.10986	0.562507
	a.L-1h	28.57	18s.L-1h	13.16	15.41		-0.371667	1.29385
	a.L-1h	28.36	18s.L-1h	12.59	15.77		-0.0116667	1.00812
	a.L-1h	28.42	18s.L-1h	12.44	15.98		0.198333	0.871557
	a.L-1h	28.98	18s.L-1h	13.07	15.91		0.128333	0.914888
	a.L-1h	30.01	18s.L-1h	13.09	16.92		1.13833	0.454284
	a.i-3h	31.77	18s.i-3h	13.24	18.53		#REF!	#REF!	#REF!	#REF!	#REF!
	a.i-3h	31.07	18s.i-3h	12.15	18.92		#REF!	#REF!
	a.i-3h	30.72	18s.i-3h	12.53	18.19		#REF!	#REF!
	a.i-3h	31.24	18s.i-3h	12.82	18.42		#REF!	#REF!
	a.i-3h	30.64	18s.i-3h	12.74	17.9		#REF!	#REF!
	a.i-3h	31.14	18s.i-3h	13.11	18.03		#REF!	#REF!
	a.L-3h	28.96	18s.L-3h	13.79	15.17		#REF!	#REF!	#REF!	#REF!
	a.L-3h	29.4	18s.L-3h	13.13	16.27		#REF!	#REF!
	a.L-3h	29.18	18s.L-3h	13.22	15.96		#REF!	#REF!
	a.L-3h	29.21	18s.L-3h	12.46	16.75		#REF!	#REF!
	a.L-3h	29.52	18s.L-3h	13.39	16.13		#REF!	#REF!
	a.L-3h	29.8	18s.L-3h	13.05	16.75		#REF!	#REF!
	IL-1ai-6h	32	13.55	18.45			#REF!	#REF!	#REF!	#REF!	#N/A
	IL-1ai-6h	31.28	13.13	18.15			#REF!	#REF!
	IL-1ai-6h	32	13.16	18.84			#REF!	#REF!
	IL-1ai-6h	31.75	13.19	18.56			#REF!	#REF!
	IL-1ai-6h	31.79	13.09	18.7			#REF!	#REF!
	IL-1ai-6h	32.21	13.57	18.64			#REF!	#REF!
	IL-1aLow-6h	29.53	13.25	16.28			#REF!	#REF!	#REF!	#REF!
	IL-1aLow-6h	29.41	12.78	16.63			#REF!	#REF!
	IL-1aLow-6h	29.99	14	15.99			#REF!	#REF!
	IL-1aLow-6h	29.39	13.19	16.2			#REF!	#REF!
	IL-1aLow-6h	29.35	13.37	15.98			#REF!	#REF!
	IL-1aLow-6h	29.58	13.68	15.9			#REF!	#REF!
	a.i-12h	31.97	18s.i-12h	13.8	18.17		#REF!	#REF!	#REF!	#REF!
	a.i-12h	32.07	18s.i-12h	13.64	18.43		#REF!	#REF!
	a.i-12h	31.66	18s.i-12h	12.53	19.13		#REF!	#REF!
	a.i-12h	31.62	18s.i-12h	12.98	18.64		#REF!	#REF!
	a.i-12h	31.42	18s.i-12h	12.45	18.97		#REF!	#REF!
	a.i-12h	31.99	18s.i-12h	15.58	16.41		#REF!	#REF!
	a.L-12h	30.97	18s.L-12h	11.67	19.3		19.3	1.54925e-06	2.34541e-06	6.66015e-07
	a.L-12h	30.39	18s.L-12h	11.83	18.56		18.56	2.58752e-06
	a.L-12h	31.17	18s.L-12h	12.5	18.67		18.67	2.39756e-06
	a.L-12h	31	18s.L-12h	12.55	18.45		18.45	2.79252e-06
	a.L-12h	31.64	18s.L-12h	12.35	19.29		19.29	1.56002e-06
	a.L-12h	31.58	18s.L-12h	13.32	18.26		18.26	3.18561e-06
	a.i-24h	32	18s,i-24h	14.01	17.99		17.99	3.84123e-06	2.56371e-06	7.34852e-07
	a.i-24h	32.27	18s,i-24h	13.17	19.1		19.1	1.77962e-06
	a.i-24h	31.64	18s,i-24h	13.1	18.54		18.54	2.62364e-06
	a.i-24h	31.22	18s,i-24h	12.74	18.48		18.48	2.73505e-06
	a.i-24h	32.03	18s,i-24h	13.04	18.99		18.99	1.92062e-06
	a.i-24h	31.82	18s,i-24h	13.2	18.62		18.62	2.48211e-06
	a.L-24h	30	18s.L-24h	12.54	17.46		17.46	5.54646e-06	5.57146e-06	1.5688e-06
	a.L-24h	30.08	18s.L-24h	12.19	17.89		17.89	4.11693e-06
	a.L-24h	30.48	18s.L-24h	12.81	17.67		17.67	4.79513e-06
	a.L-24h	29.96	18s.L-24h	12.56	17.4		17.4	5.782e-06
	a.L-24h	30.18	18s.L-24h	12.47	17.71		17.71	4.664e-06
	a.L-24h	29.77	18s.L-24h	12.93	16.84		16.84	8.52422e-06
		1h	3h	6h	12h	24h
	ControlsiRNA	1.10986	0.822046	0.778331	0.132122	0.313851
	IL-1RasiRNA	0.917121	0.17536	0.147827	0.139259	0.144419
	標準偏差Cont	0.562507	0.376523	0.135844	0.037518	0.0883734
	標準偏差IL-1Ra	0.286058	0.0428047	0.0257206	0.0375823	0.0413957
	簡易ttest	0.308144	0.00962554	0.000201756	0.00324041	0.00519031

## Sheet: 確定
		Sample Name	IL-1aCt	18Ct	ΔCt	averΔCt	ΔΔCt	2^-x	ave2^-x	標準偏差	有意差
	a.i-1h	30.05	18s.i-1h	14.25	15.8		-0.0866667	1.06191	1.13147	0.0635404
	a.i-1h	29.72	18s.i-1h	14.03	15.69		-0.196667	1.14605
	a.i-1h	29.44	18s.i-1h	13.8	15.64		-0.246667	1.18646
	a.L-1h	28.36	18s.L-1h	12.59	15.77	15.8867	-0.116667	1.08423	1.00185	0.0750526
	a.L-1h	28.42	18s.L-1h	12.44	15.98		0.0933333	0.937354
	a.L-1h	28.98	18s.L-1h	13.07	15.91		0.0233333	0.983957
	a.i-3h	30.72	18s.i-3h	12.53	18.19		1.6	0.329877	0.367255	0.0367395
	a.i-3h	30.64	18s.i-3h	12.74	17.9		1.31	0.403321
	a.i-3h	31.14	18s.i-3h	13.11	18.03		1.44	0.368567
	a.L-3h	29.4	18s.L-3h	13.13	16.27	16.59	-0.32	1.24833	1.01279	0.203981
	a.L-3h	29.21	18s.L-3h	12.46	16.75		0.16	0.895025
	a.L-3h	29.8	18s.L-3h	13.05	16.75		0.16	0.895025
	IL-1ai-6h	32	18s.i-6h	13.55	18.45		2.08	0.236514	0.24895	0.0375916
	IL-1ai-6h	31.28	18s.i-6h	13.13	18.15		1.78	0.291183
	IL-1ai-6h	31.75	18s.i-6h	13.19	18.56		2.19	0.219151
	IL-1aLow-6h	29.53	18s.L-6h	13.25	16.28	16.37	-0.09	1.06437	1.00817	0.152936
	IL-1aLow-6h	29.41	18s.L-6h	12.78	16.63		0.26	0.835088
	IL-1aLow-6h	29.39	18s.L-6h	13.19	16.2		-0.17	1.12506
	a.i-12h	32.07	18s.i-12h	13.64	18.43		-0.13	1.09429	0.930992	0.171333
	a.i-12h	31.62	18s.i-12h	12.98	18.64		0.08	0.946058
	a.i-12h	31.42	18s.i-12h	12.45	18.97		0.41	0.752623
	a.L-12h	30.39	18s.L-12h	11.83	18.56	18.56	0	1	1.00194	0.0763386
	a.L-12h	31.17	18s.L-12h	12.5	18.67		0.11	0.926588
	a.L-12h	31	18s.L-12h	12.55	18.45		-0.11	1.07923
	a.i-24h	32	18s,i-24h	14.01	17.99		0.233333	0.850667	0.679129	0.149068
	a.i-24h	31.64	18s,i-24h	13.1	18.54		0.783333	0.581023
	a.i-24h	31.22	18s,i-24h	12.74	18.48		0.723333	0.605696
	a.L-24h	30.08	18s.L-24h	12.19	17.89	17.7567	0.133333	0.911722	1.00217	0.0796647
	a.L-24h	30.48	18s.L-24h	12.81	17.67		-0.0866667	1.06191
	a.L-24h	30.18	18s.L-24h	12.47	17.71		-0.0466667	1.03288
		1h	3h	6h	12h	24h
	Cont siRNA	1.00185	1.01279	1.00817	1.00194	1.00217
	IL-1Ra siRNA	1.13147	0.367255	0.24895	0.930992	0.679129
	標準偏差Cont	0.0750526	0.203981	0.152936	0.0763386	0.0796647
	標準偏差IL-1Ra	0.0635404	0.0367395	0.0375916	0.171333	0.149068
	簡易ttest
	独立サンプルの検定
			等分散性のための Levene の検定		2 つの母平均の差の検定
			F 値	有意確率	t 値	自由度	有意確率 (両側)	平均値の差	差の標準誤差	差の 95% 信頼区間
										下限	上限
	VAR00002	等分散を仮定する。	0.114131	0.752475	2.28319	4	0.0844888	0.129629	0.0567752	-0.0280046	0.287262
		等分散を仮定しない。			2.28319	3.894	0.0862972	0.129629	0.0567752	-0.0297115	0.288969
	独立サンプルの検定
			等分散性のための Levene の検定		2 つの母平均の差の検定
			F 値	有意確率	t 値	自由度	有意確率 (両側)	平均値の差	差の標準誤差	差の 95% 信頼区間
										下限	上限
	VAR00002	等分散を仮定する。	10.385	0.0322018	-5.39462	4	0.00571266	-0.645539	0.119663	-0.977778	-0.313299
		等分散を仮定しない。			-5.39462	2.12963	0.0284651	-0.645539	0.119663	-1.13151	-0.159564
	独立サンプルの検定
			等分散性のための Levene の検定		2 つの母平均の差の検定
			F 値	有意確率	t 値	自由度	有意確率 (両側)	平均値の差	差の標準誤差	差の 95% 信頼区間
										下限	上限
	VAR00002	等分散を仮定する。	6.26953	0.0664887	-8.34991	4	0.0011246	-0.759222	0.0909258	-1.01167	-0.506772
		等分散を仮定しない。			-8.34991	2.24079	0.00988892	-0.759222	0.0909258	-1.1128	-0.40565
	独立サンプルの検定
			等分散性のための Levene の検定		2 つの母平均の差の検定
			F 値	有意確率	t 値	自由度	有意確率 (両側)	平均値の差	差の標準誤差	差の 95% 信頼区間
										下限	上限
	VAR00002	等分散を仮定する。	1.36363	0.307767	-0.655138	4	0.548143	-0.0709472	0.108294	-0.371618	0.229724
		等分散を仮定しない。			-0.655138	2.76398	0.562774	-0.0709472	0.108294	-0.432848	0.290953
	独立サンプルの検定
			等分散性のための Levene の検定		2 つの母平均の差の検定
			F 値	有意確率	t 値	自由度	有意確率 (両側)	平均値の差	差の標準誤差	差の 95% 信頼区間
										下限	上限
	VAR00002	等分散を仮定する。	2.50725	0.188494	-3.31041	4	0.0296431	-0.323042	0.0975837	-0.593978	-0.0521062
		等分散を仮定しない。			-3.31041	3.05625	0.044163	-0.323042	0.0975837	-0.630388	-0.0156959
