# Supplementary material for: Correction: Interleukin-1 Receptor Antagonist Has a Novel Function in the Regulation of Matrix Metalloproteinase-13 Expression
Source: PLoS One. 2020 Apr 10;15(4):e0231910. doi: 10.1371/journal.pone.0231910 (PMC7147734; doi:10.1371/journal.pone.0231910)
Supplement: S6 File — (ZIP) [file pone.0231910.s006.zip › S6_File/A/Fig6A-2-1.csv]

Document Name: 2013.11.6.IL-1a.sds
Plate Type: Absolute Quantification
User: Administrator
Document Information
Operator: Administrator
Run Date: Wednesday	November 06	2013 14:04:45
Last Modified: Wednesday	November 06	2013 15:53:26
Instrument Type: Applied Biosystems 7000 Real-Time PCR System
Comments:
SDS v1.2
Well	Sample Name	Detector	Task	Ct	StdDev Ct	Qty	Mean Qty	StdDev Qty	Filtered	Tm
A1	18s.i-1h	VICMGB	Unknown	15.00	0.556
A2	18s.i-1h	VICMGB	Unknown	14.25	0.556
A3	18s.i-1h	VICMGB	Unknown	14.03	0.556
A4	18s.i-1h	VICMGB	Unknown	13.80	0.556
A5	18s.i-1h	VICMGB	Unknown	13.57	0.556
A6	18s.i-1h	VICMGB	Unknown	13.49	0.556
A7	18s.i-12h	VICMGB	Unknown	13.80	1.160
A8	18s.i-12h	VICMGB	Unknown	13.64	1.160
A9	18s.i-12h	VICMGB	Unknown	12.53	1.160
A10	18s.i-12h	VICMGB	Unknown	12.98	1.160
A11	18s.i-12h	VICMGB	Unknown	12.45	1.160
A12	18s.i-12h	VICMGB	Unknown	15.58	1.160
B1	18s.L-1h	VICMGB	Unknown	14.45	0.709
B2	18s.L-1h	VICMGB	Unknown	13.16	0.709
B3	18s.L-1h	VICMGB	Unknown	12.59	0.709
B4	18s.L-1h	VICMGB	Unknown	12.44	0.709
B5	18s.L-1h	VICMGB	Unknown	13.07	0.709
B6	18s.L-1h	VICMGB	Unknown	13.09	0.709
B7	18s.L-12h	VICMGB	Unknown	11.67	0.589
B8	18s.L-12h	VICMGB	Unknown	11.83	0.589
B9	18s.L-12h	VICMGB	Unknown	12.50	0.589
B10	18s.L-12h	VICMGB	Unknown	12.55	0.589
B11	18s.L-12h	VICMGB	Unknown	12.35	0.589
B12	18s.L-12h	VICMGB	Unknown	13.32	0.589
C1	a.i-1h	FAMMGB	Unknown	30.49	0.369
C2	a.i-1h	FAMMGB	Unknown	30.05	0.369
C3	a.i-1h	FAMMGB	Unknown	29.72	0.369
C4	a.i-1h	FAMMGB	Unknown	29.44	0.369
C5	a.i-1h	FAMMGB	Unknown	30.20	0.369
C6	a.i-1h	FAMMGB	Unknown	30.09	0.369
C7	a.i-12h	FAMMGB	Unknown	31.97	0.258
C8	a.i-12h	FAMMGB	Unknown	32.07	0.258
C9	a.i-12h	FAMMGB	Unknown	31.66	0.258
C10	a.i-12h	FAMMGB	Unknown	31.62	0.258
C11	a.i-12h	FAMMGB	Unknown	31.42	0.258
C12	a.i-12h	FAMMGB	Unknown	31.99	0.258
D1	a.L-1h	FAMMGB	Unknown	29.15	0.619
D2	a.L-1h	FAMMGB	Unknown	28.57	0.619
D3	a.L-1h	FAMMGB	Unknown	28.36	0.619
D4	a.L-1h	FAMMGB	Unknown	28.42	0.619
D5	a.L-1h	FAMMGB	Unknown	28.98	0.619
D6	a.L-1h	FAMMGB	Unknown	30.01	0.619
D7	a.L-12h	FAMMGB	Unknown	30.97	0.462
D8	a.L-12h	FAMMGB	Unknown	30.39	0.462
D9	a.L-12h	FAMMGB	Unknown	31.17	0.462
D10	a.L-12h	FAMMGB	Unknown	31.00	0.462
D11	a.L-12h	FAMMGB	Unknown	31.64	0.462
D12	a.L-12h	FAMMGB	Unknown	31.58	0.462
E1	18s.i-3h	VICMGB	Unknown	13.24	0.394
E2	18s.i-3h	VICMGB	Unknown	12.15	0.394
E3	18s.i-3h	VICMGB	Unknown	12.53	0.394
E4	18s.i-3h	VICMGB	Unknown	12.82	0.394
E5	18s.i-3h	VICMGB	Unknown	12.74	0.394
E6	18s.i-3h	VICMGB	Unknown	13.11	0.394
E7	18s,i-24h	VICMGB	Unknown	14.01	0.425
E8	18s,i-24h	VICMGB	Unknown	13.17	0.425
E9	18s,i-24h	VICMGB	Unknown	13.10	0.425
E10	18s,i-24h	VICMGB	Unknown	12.74	0.425
E11	18s,i-24h	VICMGB	Unknown	13.04	0.425
E12	18s,i-24h	VICMGB	Unknown	13.20	0.425
F1	18s.L-3h	VICMGB	Unknown	13.79	0.436
F2	18s.L-3h	VICMGB	Unknown	13.13	0.436
F3	18s.L-3h	VICMGB	Unknown	13.22	0.436
F4	18s.L-3h	VICMGB	Unknown	12.46	0.436
F5	18s.L-3h	VICMGB	Unknown	13.39	0.436
F6	18s.L-3h	VICMGB	Unknown	13.05	0.436
F7	18s.L-24h	VICMGB	Unknown	12.54	0.263
F8	18s.L-24h	VICMGB	Unknown	12.19	0.263
F9	18s.L-24h	VICMGB	Unknown	12.81	0.263
F10	18s.L-24h	VICMGB	Unknown	12.56	0.263
F11	18s.L-24h	VICMGB	Unknown	12.47	0.263
F12	18s.L-24h	VICMGB	Unknown	12.93	0.263
G1	a.i-3h	FAMMGB	Unknown	31.77	0.407
G2	a.i-3h	FAMMGB	Unknown	31.07	0.407
G3	a.i-3h	FAMMGB	Unknown	30.72	0.407
G4	a.i-3h	FAMMGB	Unknown	31.24	0.407
G5	a.i-3h	FAMMGB	Unknown	30.64	0.407
G6	a.i-3h	FAMMGB	Unknown	31.14	0.407
G7	a.i-24h	FAMMGB	Unknown	32.00	0.364
G8	a.i-24h	FAMMGB	Unknown	32.27	0.364
G9	a.i-24h	FAMMGB	Unknown	31.64	0.364
G10	a.i-24h	FAMMGB	Unknown	31.22	0.364
G11	a.i-24h	FAMMGB	Unknown	32.03	0.364
G12	a.i-24h	FAMMGB	Unknown	31.82	0.364
H1	a.L-3h	FAMMGB	Unknown	28.96	0.294
H2	a.L-3h	FAMMGB	Unknown	29.40	0.294
H3	a.L-3h	FAMMGB	Unknown	29.18	0.294
H4	a.L-3h	FAMMGB	Unknown	29.21	0.294
H5	a.L-3h	FAMMGB	Unknown	29.52	0.294
H6	a.L-3h	FAMMGB	Unknown	29.80	0.294
H7	a.L-24h	FAMMGB	Unknown	30.00	0.241
H8	a.L-24h	FAMMGB	Unknown	30.08	0.241
H9	a.L-24h	FAMMGB	Unknown	30.48	0.241
H10	a.L-24h	FAMMGB	Unknown	29.96	0.241
H11	a.L-24h	FAMMGB	Unknown	30.18	0.241
H12	a.L-24h	FAMMGB	Unknown	29.77	0.241
