# Supplementary material for: Correction: Interleukin-1 Receptor Antagonist Has a Novel Function in the Regulation of Matrix Metalloproteinase-13 Expression
Source: PLoS One. 2020 Apr 10;15(4):e0231910. doi: 10.1371/journal.pone.0231910 (PMC7147734; doi:10.1371/journal.pone.0231910)
Supplement: S6 File — (ZIP) [file pone.0231910.s006.zip › S6_File/A/Fig6A-2-2.csv]

Document Name: i-6.IL1.sds
Plate Type: Absolute Quantification
User: Administrator
Document Information
Operator: Administrator
Run Date: Monday	June 24	2013 11:54:05
Last Modified: Monday	June 24	2013 13:42:03
Instrument Type: Applied Biosystems 7000 Real-Time PCR System
Comments:
SDS v1.2
Well	Sample Name	Detector	Task	Ct	StdDev Ct	Qty	Mean Qty	StdDev Qty	Filtered	Tm
B3	18si	VICMGB	Unknown	13.55	0.218
B4	18si	VICMGB	Unknown	13.13	0.218
B5	18si	VICMGB	Unknown	13.16	0.218
B6	18si	VICMGB	Unknown	13.19	0.218
B7	18si	VICMGB	Unknown	13.09	0.218
B8	18si	VICMGB	Unknown	13.57	0.218
C3	18sLow	VICMGB	Unknown	13.25	0.423
C4	18sLow	VICMGB	Unknown	12.78	0.423
C5	18sLow	VICMGB	Unknown	14.00	0.423
C6	18sLow	VICMGB	Unknown	13.19	0.423
C7	18sLow	VICMGB	Unknown	13.37	0.423
C8	18sLow	VICMGB	Unknown	13.68	0.423
D3	IL-1ai	FAMMGB	Unknown	32.00	0.318
D4	IL-1ai	FAMMGB	Unknown	31.28	0.318
D5	IL-1ai	FAMMGB	Unknown	32.00	0.318
D6	IL-1ai	FAMMGB	Unknown	31.75	0.318
D7	IL-1ai	FAMMGB	Unknown	31.79	0.318
D8	IL-1ai	FAMMGB	Unknown	32.21	0.318
E3	IL-1aLow	FAMMGB	Unknown	29.53	0.238
E4	IL-1aLow	FAMMGB	Unknown	29.41	0.238
E5	IL-1aLow	FAMMGB	Unknown	29.99	0.238
E6	IL-1aLow	FAMMGB	Unknown	29.39	0.238
E7	IL-1aLow	FAMMGB	Unknown	29.35	0.238
E8	IL-1aLow	FAMMGB	Unknown	29.58	0.238
F3	IL-1bi	FAMMGB	Unknown	27.81	0.246
F4	IL-1bi	FAMMGB	Unknown	27.17	0.246
F5	IL-1bi	FAMMGB	Unknown	27.47	0.246
F6	IL-1bi	FAMMGB	Unknown	27.24	0.246
F7	IL-1bi	FAMMGB	Unknown	27.28	0.246
F8	IL-1bi	FAMMGB	Unknown	27.61	0.246
G3	IL-1bLow	FAMMGB	Unknown	27.20	0.221
G4	IL-1bLow	FAMMGB	Unknown	26.80	0.221
G5	IL-1bLow	FAMMGB	Unknown	27.26	0.221
G6	IL-1bLow	FAMMGB	Unknown	27.05	0.221
G7	IL-1bLow	FAMMGB	Unknown	26.98	0.221
G8	IL-1bLow	FAMMGB	Unknown	26.69	0.221
