# Supplementary material for: Correction: Interleukin-1 Receptor Antagonist Has a Novel Function in the Regulation of Matrix Metalloproteinase-13 Expression
Source: PLoS One. 2020 Apr 10;15(4):e0231910. doi: 10.1371/journal.pone.0231910 (PMC7147734; doi:10.1371/journal.pone.0231910)
Supplement: S6 File — (ZIP) [file pone.0231910.s006.zip › S6_File/B/Fig6B-1.xls]

## Sheet: Sheet1
SPECTRAFluor Plus; Serial number: 94624; Firmware: V 4.42 - 11/99; XFLUOR4 Version: V 4.00
Date:					2014-05-17
Time:					1899-12-31 14:25:12
User comment:
Measurement mode:					Absorbance
Measurement filter:					450	nm
Reference filter:					570	nm
Number of flashes:					3
Dual wave data (difference)					Temperature: 31.7 ｰC
<>	1	2	3	4	5	6	7	8	9	10	11	12
A	0	0.0003	0.0001	0	2.5982	2.6596	0.1386	0.1185	-0.0001	0	0	0
B	0.0001	0.0003	0	0	1.4623	1.4493	0.1782	0.1985	0	0.0006	0.0007	0
C	0	0.0001	0.0003	0	0.778	0.8387	0.1192	0.1517	0	0	0	0.0005
D	0	0	0	0.0004	0.4252	0.4912	0.1226	0.1695	0	0	0	0
E	0	0	0	0	0.2673	0.2803	0.1814	0.2037	0.0002	0	0	0
F	0.0002	0	0	0.0003	0.1662	0.165	0.1465	0.1825	0	0	0	0.0001
G	0.0003	-0.0001	0.0001	0	0.1216	0.1557	0.1616	0.1757	0.0002	0	0	0
H	0.0003	0.0001	0	0.0004	0.0802	0.0945	0.2102	0.1396	0.0001	0.0004	0	0

## Sheet: 確定
	吸光度１	吸光度2	平均
	2.5982	2.6596	2.6289
	1.4623	1.4493	1.4558
	0.778	0.8387	0.80835
	0.4252	0.4912	0.4582
	0.2673	0.2803	0.2738
	0.1662	0.165	0.1656
	0.1216	0.1557	0.13865
	0.0802	0.0945	0.08735
	吸光度	2.6289	1.4558	0.80835	0.4582	0.2738	0.1656	0.13865	0.08735
	濃度(pg/ml)	250	125	62.5	31.2	15.6	7.8	3.9	0
		吸光度	平均吸光度	濃度(pg/ml)	平均濃度
	Il-1RasiRNA	0.1386	0.164575	2.07142	4.60884
		0.1985		7.92287
		0.1517		3.35112
		0.1695		5.08995
	ControlsiRNA	0.1814	0.157275	6.25242	3.89572
		0.1465		2.84315
		0.1616		4.31822
		0.1396		2.16911
		濃度(pg/ml)	有意差
	Cont siRNA	3.89572	0.751591
	IL-1Ra siRNA	4.60884
	独立サンプルの検定
			等分散性のための Levene の検定		2 つの母平均の差の検定
			F 値	有意確率	t 値	自由度	有意確率 (両側)	平均値の差	差の標準誤差	差の 95% 信頼区間
										下限	上限
	VAR00002	等分散を仮定する。	0.446857	0.528695	0.458269	6	0.662889	0.713102	1.55608	-3.09449	4.52069
		等分散を仮定しない。			0.458269	5.4301	0.664521	0.713102	1.55608	-3.19348	4.61969
