# Supplementary material for: Correction: Interleukin-1 Receptor Antagonist Has a Novel Function in the Regulation of Matrix Metalloproteinase-13 Expression
Source: PLoS One. 2020 Apr 10;15(4):e0231910. doi: 10.1371/journal.pone.0231910 (PMC7147734; doi:10.1371/journal.pone.0231910)
Supplement: S6 File — (ZIP) [file pone.0231910.s006.zip › S6_File/B/Fig6B-2.xlsx]

## Sheet: Sheet1
	Sample Name	IL-1aCt	18Ct	ΔCt	averΔCt	ΔΔCt	2^-x	ave2^-x	標準偏差	有意差
IL-1b.L-1h	27.27	18s.L-1h	14.85	12.42	13.04	-0.62	1.53688	1.0227	0.259777	0.00423004
IL-1b.L-1h	27.03	18s.L-1h	13.93	13.1		0.06	0.959264
IL-1b.L-1h	27.04	18s.L-1h	13.77	13.27		0.23	0.852635
IL-1b.L-1h	26.71	18s.L-1h	13.66	13.05		0.01	0.993092
IL-1b.L-1h	27.08	18s.L-1h	13.98	13.1		0.06	0.959264
IL-1b.L-1h	27.3	18s.L-1h	14	13.3		0.26	0.835088
IL-1b.i-1h	27.43	18s.i-1h	15.29	12.14		-0.9	1.86607	1.5083	0.268013
IL-1b.i-1h	27.09	18s.i-1h	14.56	12.53		-0.51	1.42405
IL-1b.i-1h	27.18	18s.i-1h	14.93	12.25		-0.79	1.72907
IL-1b.i-1h	27.06	18s.i-1h	14.66	12.4		-0.64	1.55833
IL-1b.i-1h	27.12	18s.i-1h	14.25	12.87		-0.17	1.12506
IL-1b.i-1h	27.05	18s.i-1h	14.44	12.61		-0.43	1.34723
IL-1b.L-3h	27.03	18s.L-3h	14.17	12.86	13.0733	-0.213333	1.15936	1.00452	0.104092	0.409281
IL-1b.L-3h	27.01	18s.L-3h	13.91	13.1		0.0266667	0.981686
IL-1b.L-3h	27.08	18s.L-3h	13.92	13.16		0.0866667	0.941696
IL-1b.L-3h	26.52	18s.L-3h	13.51	13.01		-0.0633333	1.04488
IL-1b.L-3h	27.13	18s.L-3h	14.12	13.01		-0.0633333	1.04488
IL-1b.L-3h	27.3	18s.L-3h	14	13.3		0.226667	0.854607
IL-1b.i-3h	27.56	18s.i-3h	15.15	12.41		-0.663333	1.58374	0.878356	0.377287
IL-1b.i-3h	27.26	18s.i-3h	14	13.26		0.186667	0.878633
IL-1b.i-3h	27.31	18s.i-3h	14	13.31		0.236667	0.848704
IL-1b.i-3h	27.83	18s.i-3h	13.9	13.93		0.856667	0.552227
IL-1b.i-3h	27.51	18s.i-3h	13.58	13.93		0.856667	0.552227
IL-1b.i-3h	27.48	18s.i-3h	14.18	13.3		0.226667	0.854607
IL-1b.L-12h	28.54	18s.L-12h	13.08	15.46	15.3517	0.108333	0.927659	1.0207	0.241014	0.225101
IL-1b.L-12h	28.43	18s.L-12h	12.87	15.56		0.208333	0.865537
IL-1b.L-12h	29.04	18s.L-12h	13.36	15.68		0.328333	0.796456
IL-1b.L-12h	29.05	18s.L-12h	13.74	15.31		-0.0416667	1.0293
IL-1b.L-12h	29.45	18s.L-12h	14.66	14.79		-0.561667	1.47597
IL-1b.L-12h	29.56	18s.L-12h	14.25	15.31		-0.0416667	1.0293
IL-1b.i-12h	28.85	18s.i-12h	14.49	14.36		-0.991667	1.98848	1.66247	1.07017
IL-1b.i-12h	29.2	18s.i-12h	14.46	14.74		-0.611667	1.52802
IL-1b.i-12h	28.73	18s.i-12h	13.32	15.41		0.0583333	0.960373
IL-1b.i-12h	29	18s.i-12h	13.66	15.34		-0.0116667	1.00812
IL-1b.i-12h	28.76	18s.i-12h	13.14	15.62		0.268333	0.830278
IL-1b.i-12h	29.61	18s.i-12h	16.13	13.48		-1.87167	3.65955
IL-1b.L-24h	27.5	18s.L-24h	13.42	14.08	14.4483	-0.368333	1.29086	1.01101	0.167715	0.043263
IL-1b.L-24h	27.58	18s.L-24h	13.29	14.29		-0.158333	1.116
IL-1b.L-24h	27.92	18s.L-24h	13.38	14.54		0.0916667	0.938438
IL-1b.L-24h	27.93	18s.L-24h	13.37	14.56		0.111667	0.925518
IL-1b.L-24h	28.14	18s.L-24h	13.4	14.74		0.291667	0.816958
IL-1b.L-24h	27.9	18s.L-24h	13.42	14.48		0.0316667	0.978289
IL-1b.i-24h	28.39	18s.i-24h	15.03	13.36		-1.08833	2.12628	1.39652	0.446255
IL-1b.i-24h	28.26	18s.i-24h	14.43	13.83		-0.618333	1.5351
IL-1b.i-24h	28.39	18s.i-24h	14.39	14		-0.448333	1.36446
IL-1b.i-24h	28.2	18s.i-24h	14.03	14.17		-0.278333	1.21279
IL-1b.i-24h	28.34	18s.i-24h	14.36	13.98		-0.468333	1.38351
IL-1b.i-24h	29	18s.i-24h	14.15	14.85		0.401667	0.756983

## Sheet: Sheet2
		1h	3h	6h	12h	24h
	ControlsiRNA	1.0227	1.00452	1.03746	1.0207	1.01101
	IL-1RasiRNA	1.5083	0.878356	0.54643	1.66247	1.39652
	標準偏差Cont	0.259777	0.104092	0.303653	0.241014	0.167715
	標準偏差IL-1Ra	0.268013	0.377287	0.0381336	1.07017	0.446255
	有意差	0.00423004	0.409281	0.0160149	0.225101	0.043263

## Sheet: Sheet3
1h
	正規性の検定
		Kolmogorov-Smirnov の正規性の検定 (探索的)a			Shapiro-Wilk
		統計量	自由度	有意確率.	統計量	自由度	有意確率.
	VAR00001	0.193784	12	0.2	0.917079	12	0.262635
	独立サンプルの検定
			等分散性のための Levene の検定		2 つの母平均の差の検定
			F 値	有意確率	t 値	自由度	有意確率 (両側)	平均値の差	差の標準誤差	差の 95% 信頼区間
										下限	上限
	VAR00001	等分散を仮定する。	0.169765	0.689014	-3.18679	10	0.00970685	-0.485599	0.152379	-0.825119	-0.146078
		等分散を仮定しない。			-3.18679	9.99027	0.0097184	-0.485599	0.152379	-0.825164	-0.146033
3h
	正規性の検定
		Kolmogorov-Smirnov の正規性の検定 (探索的)a			Shapiro-Wilk
		統計量	自由度	有意確率.	統計量	自由度	有意確率.
	VAR00001	0.199898	12	0.2	0.901602	12	0.166351
	独立サンプルの検定
			等分散性のための Levene の検定		2 つの母平均の差の検定
			F 値	有意確率	t 値	自由度	有意確率 (両側)	平均値の差	差の標準誤差	差の 95% 信頼区間
										下限	上限
	VAR00001	等分散を仮定する。	1.85577	0.203007	0.78959	10	0.448084	0.126162	0.159781	-0.229853	0.482177
		等分散を仮定しない。			0.78959	5.75681	0.46104	0.126162	0.159781	-0.268848	0.521172
12h
	正規性の検定
		Kolmogorov-Smirnov の正規性の検定 (探索的)a			Shapiro-Wilk
		統計量	自由度	有意確率.	統計量	自由度	有意確率.
	VAR00001	0.316399	12	0.00160833	0.668609	12	0.000427053
24h
	正規性の検定
		Kolmogorov-Smirnov の正規性の検定 (探索的)a			Shapiro-Wilk
		統計量	自由度	有意確率.	統計量	自由度	有意確率.
	VAR00001	0.151107	12	0.2	0.903091	12	0.17387
	独立サンプルの検定
			等分散性のための Levene の検定		2 つの母平均の差の検定
			F 値	有意確率	t 値	自由度	有意確率 (両側)	平均値の差	差の標準誤差	差の 95% 信頼区間
										下限	上限
	VAR00001	等分散を仮定する。	1.45667	0.255235	-1.9808	10	0.0757717	-0.385512	0.194624	-0.819162	0.0481381
		等分散を仮定しない。			-1.9808	6.38483	0.0920333	-0.385512	0.194624	-0.854868	0.0838446

## Sheet: Sheet4
	Sample Name	IL-1aCt	18Ct	ΔCt	averΔCt	ΔΔCt	2^-x	ave2^-x	標準偏差	有意差
IL-1b.i-1h	27.43	18s.i-1h	15.29	12.14		-0.9	1.86607	1.5083	0.268013	0.00423004
IL-1b.i-1h	27.09	18s.i-1h	14.56	12.53		-0.51	1.42405
IL-1b.i-1h	27.18	18s.i-1h	14.93	12.25		-0.79	1.72907
IL-1b.i-1h	27.06	18s.i-1h	14.66	12.4		-0.64	1.55833
IL-1b.i-1h	27.12	18s.i-1h	14.25	12.87		-0.17	1.12506
IL-1b.i-1h	27.05	18s.i-1h	14.44	12.61		-0.43	1.34723
IL-1b.L-1h	27.27	18s.L-1h	14.85	12.42	13.04	-0.62	1.53688	1.0227	0.259777
IL-1b.L-1h	27.03	18s.L-1h	13.93	13.1		0.06	0.959264
IL-1b.L-1h	27.04	18s.L-1h	13.77	13.27		0.23	0.852635
IL-1b.L-1h	26.71	18s.L-1h	13.66	13.05		0.01	0.993092
IL-1b.L-1h	27.08	18s.L-1h	13.98	13.1		0.06	0.959264
IL-1b.L-1h	27.3	18s.L-1h	14	13.3		0.26	0.835088
IL-1b.i-3h	27.56	18s.i-3h	15.15	12.41		-0.63	1.54756	0.858294	0.36867	0.409281
IL-1b.i-3h	27.26	18s.i-3h	14	13.26		0.22	0.858565
IL-1b.i-3h	27.31	18s.i-3h	14	13.31		0.27	0.82932
IL-1b.i-3h	27.83	18s.i-3h	13.9	13.93		0.89	0.539614
IL-1b.i-3h	27.51	18s.i-3h	13.58	13.93		0.89	0.539614
IL-1b.i-3h	27.48	18s.i-3h	14.18	13.3		0.26	0.835088
IL-1b.L-1h	27.27	18s.L-1h	14.85	12.42	13.04	-0.62	1.53688
IL-1b.L-1h	27.03	18s.L-1h	13.93	13.1		0.06	0.959264
IL-1b.L-1h	27.04	18s.L-1h	13.77	13.27		0.23	0.852635
IL-1b.L-1h	26.71	18s.L-1h	13.66	13.05		0.01	0.993092
IL-1b.L-1h	27.08	18s.L-1h	13.98	13.1		0.06	0.959264
IL-1b.L-1h	27.3	18s.L-1h	14	13.3		0.26	0.835088
IL-1b.L-3h	27.03	18s.L-3h	14.17	12.86		-0.18	1.13288	0.981575	0.101715
IL-1b.L-3h	27.01	18s.L-3h	13.91	13.1		0.06	0.959264
IL-1b.L-3h	27.08	18s.L-3h	13.92	13.16		0.12	0.920188
IL-1b.L-3h	26.52	18s.L-3h	13.51	13.01		-0.03	1.02101
IL-1b.L-3h	27.13	18s.L-3h	14.12	13.01		-0.03	1.02101
IL-1b.L-3h	27.3	18s.L-3h	14	13.3		0.26	0.835088
IL-1b.L-1h	27.27	18s.L-1h	14.85	12.42	13.04	-0.62	1.53688
IL-1b.L-1h	27.03	18s.L-1h	13.93	13.1		0.06	0.959264
IL-1b.L-1h	27.04	18s.L-1h	13.77	13.27		0.23	0.852635
IL-1b.L-1h	26.71	18s.L-1h	13.66	13.05		0.01	0.993092
IL-1b.L-1h	27.08	18s.L-1h	13.98	13.1		0.06	0.959264
IL-1b.L-1h	27.3	18s.L-1h	14	13.3		0.26	0.835088
IL-1bi-6h	27.81	13.55	14.26			1.22	0.429283	0.465186	0.0386302	0.0454328
IL-1bi-6h	27.17	13.13	14.04			1	0.5
IL-1bi-6h	27.47	13.16	14.31			1.27	0.41466
IL-1bi-6h	27.24	13.19	14.05			1.01	0.496546
IL-1bi-6h	27.28	13.09	14.19			1.15	0.450625
IL-1bi-6h	27.61	13.57	14.04			1	0.5
IL-1b.L-1h	27.27	18s.L-1h	14.85	12.42	13.04	-0.62	1.53688
IL-1b.L-1h	27.03	18s.L-1h	13.93	13.1		0.06	0.959264
IL-1b.L-1h	27.04	18s.L-1h	13.77	13.27		0.23	0.852635
IL-1b.L-1h	26.71	18s.L-1h	13.66	13.05		0.01	0.993092
IL-1b.L-1h	27.08	18s.L-1h	13.98	13.1		0.06	0.959264
IL-1b.L-1h	27.3	18s.L-1h	14	13.3		0.26	0.835088
IL-1bL-6h	27.2	13.25	13.95			0.91	0.532185	0.693134	0.205845
IL-1bL-6h	26.8	12.78	14.02			0.98	0.50698
IL-1bL-6h	27.26	14	13.26			0.22	0.858565
IL-1bL-6h	27.05	13.19	13.86			0.82	0.566442
IL-1bL-6h	26.98	13.37	13.61			0.57	0.673617
IL-1bL-6h	26.69	13.68	13.01			-0.03	1.02101
IL-1b.L-1h	27.27	18s.L-1h	14.85	12.42	13.04	-0.62	1.53688
IL-1b.L-1h	27.03	18s.L-1h	13.93	13.1		0.06	0.959264
IL-1b.L-1h	27.04	18s.L-1h	13.77	13.27		0.23	0.852635
IL-1b.L-1h	26.71	18s.L-1h	13.66	13.05		0.01	0.993092
IL-1b.L-1h	27.08	18s.L-1h	13.98	13.1		0.06	0.959264
IL-1b.L-1h	27.3	18s.L-1h	14	13.3		0.26	0.835088
IL-1b.i-12h	28.85	18s.i-12h	14.49	14.36		1.32	0.400535	0.334868	0.215562	0.225101
IL-1b.i-12h	29.2	18s.i-12h	14.46	14.74		1.7	0.307786
IL-1b.i-12h	28.73	18s.i-12h	13.32	15.41		2.37	0.193446
IL-1b.i-12h	29	18s.i-12h	13.66	15.34		2.3	0.203063
IL-1b.i-12h	28.76	18s.i-12h	13.14	15.62		2.58	0.167241
IL-1b.i-12h	29.61	18s.i-12h	16.13	13.48		0.44	0.737135
IL-1b.L-1h	27.27	18s.L-1h	14.85	12.42	13.04	-0.62	1.53688
IL-1b.L-1h	27.03	18s.L-1h	13.93	13.1		0.06	0.959264
IL-1b.L-1h	27.04	18s.L-1h	13.77	13.27		0.23	0.852635
IL-1b.L-1h	26.71	18s.L-1h	13.66	13.05		0.01	0.993092
IL-1b.L-1h	27.08	18s.L-1h	13.98	13.1		0.06	0.959264
IL-1b.L-1h	27.3	18s.L-1h	14	13.3		0.26	0.835088
IL-1b.L-12h	28.54	18s.L-12h	13.08	15.46		2.42	0.186856	0.205598	0.0485469
IL-1b.L-12h	28.43	18s.L-12h	12.87	15.56		2.52	0.174343
IL-1b.L-12h	29.04	18s.L-12h	13.36	15.68		2.64	0.160428
IL-1b.L-12h	29.05	18s.L-12h	13.74	15.31		2.27	0.20733
IL-1b.L-12h	29.45	18s.L-12h	14.66	14.79		1.75	0.297302
IL-1b.L-12h	29.56	18s.L-12h	14.25	15.31		2.27	0.20733
IL-1b.L-1h	27.27	18s.L-1h	14.85	12.42	13.04	-0.62	1.53688
IL-1b.L-1h	27.03	18s.L-1h	13.93	13.1		0.06	0.959264
IL-1b.L-1h	27.04	18s.L-1h	13.77	13.27		0.23	0.852635
IL-1b.L-1h	26.71	18s.L-1h	13.66	13.05		0.01	0.993092
IL-1b.L-1h	27.08	18s.L-1h	13.98	13.1		0.06	0.959264
IL-1b.L-1h	27.3	18s.L-1h	14	13.3		0.26	0.835088
IL-1b.i-24h	28.39	18s.i-24h	15.03	13.36		0.32	0.80107	0.526135	0.168125	0.043263
IL-1b.i-24h	28.26	18s.i-24h	14.43	13.83		0.79	0.578344
IL-1b.i-24h	28.39	18s.i-24h	14.39	14		0.96	0.514057
IL-1b.i-24h	28.2	18s.i-24h	14.03	14.17		1.13	0.456916
IL-1b.i-24h	28.34	18s.i-24h	14.36	13.98		0.94	0.521233
IL-1b.i-24h	29	18s.i-24h	14.15	14.85		1.81	0.285191
IL-1b.L-1h	27.27	18s.L-1h	14.85	12.42	13.04	-0.62	1.53688
IL-1b.L-1h	27.03	18s.L-1h	13.93	13.1		0.06	0.959264
IL-1b.L-1h	27.04	18s.L-1h	13.77	13.27		0.23	0.852635
IL-1b.L-1h	26.71	18s.L-1h	13.66	13.05		0.01	0.993092
IL-1b.L-1h	27.08	18s.L-1h	13.98	13.1		0.06	0.959264
IL-1b.L-1h	27.3	18s.L-1h	14	13.3		0.26	0.835088
IL-1b.L-24h	27.5	18s.L-24h	13.42	14.08		1.04	0.486327	0.380895	0.063186
IL-1b.L-24h	27.58	18s.L-24h	13.29	14.29		1.25	0.420448
IL-1b.L-24h	27.92	18s.L-24h	13.38	14.54		1.5	0.353553
IL-1b.L-24h	27.93	18s.L-24h	13.37	14.56		1.52	0.348686
IL-1b.L-24h	28.14	18s.L-24h	13.4	14.74		1.7	0.307786
IL-1b.L-24h	27.9	18s.L-24h	13.42	14.48		1.44	0.368567
IL-1b.L-1h	27.27	18s.L-1h	14.85	12.42	13.04	-0.62	1.53688
IL-1b.L-1h	27.03	18s.L-1h	13.93	13.1		0.06	0.959264
IL-1b.L-1h	27.04	18s.L-1h	13.77	13.27		0.23	0.852635
IL-1b.L-1h	26.71	18s.L-1h	13.66	13.05		0.01	0.993092
IL-1b.L-1h	27.08	18s.L-1h	13.98	13.1		0.06	0.959264
IL-1b.L-1h	27.3	18s.L-1h	14	13.3		0.26	0.835088
		1h	3h	6h	12h	24h
	ControlsiRNA	1.0227	0.981575	0.693134	0.205598	0.380895
	IL-1RasiRNA	1.5083	0.858294	0.465186	0.334868	0.526135
	標準偏差Cont	0.259777	0.101715	0.205845	0.0485469	0.063186
	標準偏差IL-1Ra	0.268013	0.36867	0.0386302	0.215562	0.168125
	簡易ttest	0.00423004	0.409281	0.0454328	0.225101	0.043263

## Sheet: 確定
				Sample Name	IL-1aCt	18Ct	ΔCt	averΔCt	ΔΔCt	2^-x	ave2^-x	標準偏差	有意差
			IL-1b.i-1h	27.09	18s.i-1h	14.56	12.53		-0.326667	1.25411	1.14379	0.136744	0.422465
			IL-1b.i-1h	27.12	18s.i-1h	14.25	12.87		0.0133333	0.990801
			IL-1b.i-1h	27.05	18s.i-1h	14.44	12.61		-0.246667	1.18646
			IL-1b.L-1h	27.27	18s.L-1h	14.85	12.42	12.8567	-0.436667	1.35347	1.02428	0.285477
			IL-1b.L-1h	27.03	18s.L-1h	13.93	13.1		0.243333	0.844791
			IL-1b.L-1h	26.71	18s.L-1h	13.66	13.05		0.193333	0.874583
			IL-1b.i-3h	27.26	18s.i-3h	14	13.26		0.0733333	0.950439	0.930984	0.0171485
			IL-1b.i-3h	27.31	18s.i-3h	14	13.31		0.123333	0.918064
			IL-1b.i-3h	27.48	18s.i-3h	14.18	13.3		0.113333	0.92445
			IL-1b.L-3h	27.01	18s.L-3h	13.91	13.1	13.1867	-0.0866667	1.06191	1.00167	0.070288
			IL-1b.L-3h	27.08	18s.L-3h	13.92	13.16		-0.0266667	1.01866
			IL-1b.L-3h	27.3	18s.L-3h	14	13.3		0.113333	0.92445
			IL-1bi-6h	27.17	18s.i-6h	13.13	14.04		0.0966667	0.935191	0.933038	0.00372959
			IL-1bi-6h	27.24	18s.i-6h	13.19	14.05		0.106667	0.928731
			IL-1bi-6h	27.61	18s.i-6h	13.57	14.04		0.0966667	0.935191
			IL-1bL-6h	27.2	18s.L-6h	13.25	13.95	13.9433	0.00666667	0.99539	1.00103	0.0558229
			IL-1bL-6h	26.8	18s.L-6h	12.78	14.02		0.0766667	0.948246
			IL-1bL-6h	27.05	18s.L-6h	13.19	13.86		-0.0833333	1.05946
			IL-1b.i-12h	28.73	18s.i-12h	13.32	15.41		0.05	0.965936	0.938328	0.0925766
			IL-1b.i-12h	29	18s.i-12h	13.66	15.34		-0.02	1.01396
			IL-1b.i-12h	28.76	18s.i-12h	13.14	15.62		0.26	0.835088
			IL-1b.L-12h	28.54	18s.L-12h	13.08	15.46	15.36	0.1	0.933033	1.00119	0.0590236
			IL-1b.L-12h	29.05	18s.L-12h	13.74	15.31		-0.05	1.03526
			IL-1b.L-12h	29.56	18s.L-12h	14.25	15.31		-0.05	1.03526
			IL-1b.i-24h	28.39	18s.i-24h	14.39	14		-0.283333	1.217	1.17757	0.083441
			IL-1b.i-24h	28.2	18s.i-24h	14.03	14.17		-0.113333	1.08172
			IL-1b.i-24h	28.34	18s.i-24h	14.36	13.98		-0.303333	1.23399
			IL-1b.L-24h	27.5	18s.L-24h	13.42	14.08	14.2833	-0.203333	1.15136	1.00644	0.139723
			IL-1b.L-24h	27.58	18s.L-24h	13.29	14.29		0.00666667	0.99539
			IL-1b.L-24h	27.9	18s.L-24h	13.42	14.48		0.196667	0.872564
				1h	3h	6h	12h	24h
			Cont siRNA	1.02428	1.00167	1.00103	1.00119	1.00644
			IL-1Ra siRNA	1.14379	0.930984	0.933038	0.938328	1.17757
			標準偏差Cont	0.285477	0.070288	0.0558229	0.0590236	0.139723
			標準偏差IL-1Ra	0.136744	0.0171485	0.00372959	0.0925766	0.083441
			簡易ttest
			独立サンプルの検定
					等分散性のための Levene の検定		2 つの母平均の差の検定
					F 値	有意確率	t 値	自由度	有意確率 (両側)	平均値の差	差の標準誤差	差の 95% 信頼区間
												下限	上限
			VAR00002	等分散を仮定する。	3.35262	0.141061	0.65394	4	0.548839	0.119509	0.182753	-0.387894	0.626913
				等分散を仮定しない。			0.65394	2.87187	0.561712	0.119509	0.182753	-0.47705	0.716069
			独立サンプルの検定
					等分散性のための Levene の検定		2 つの母平均の差の検定
					F 値	有意確率	t 値	自由度	有意確率 (両側)	平均値の差	差の標準誤差	差の 95% 信頼区間
												下限	上限
			VAR00002	等分散を仮定する。	4.42082	0.103352	-1.69229	4	0.165848	-0.0706887	0.0417711	-0.186664	0.0452865
				等分散を仮定しない。			-1.69229	2.23725	0.219284	-0.0706887	0.0417711	-0.233331	0.091954
			独立サンプルの検定
					等分散性のための Levene の検定		2 つの母平均の差の検定
					F 値	有意確率	t 値	自由度	有意確率 (両側)	平均値の差	差の標準誤差	差の 95% 信頼区間
												下限	上限
			VAR00002	等分散を仮定する。	4.64048	0.0975235	-2.10503	4	0.103067	-0.067995	0.0323012	-0.157677	0.0216876
				等分散を仮定しない。			-2.10503	2.01785	0.168803	-0.067995	0.0323012	-0.205804	0.0698141
			独立サンプルの検定
					等分散性のための Levene の検定		2 つの母平均の差の検定
					F 値	有意確率	t 値	自由度	有意確率 (両側)	平均値の差	差の標準誤差	差の 95% 信頼区間
												下限	上限
			VAR00002	等分散を仮定する。	0.886308	0.399784	-0.991662	4	0.377496	-0.0628597	0.0633883	-0.238854	0.113134
				等分散を仮定しない。			-0.991662	3.39539	0.386668	-0.0628597	0.0633883	-0.25193	0.12621
			独立サンプルの検定
					等分散性のための Levene の検定		2 つの母平均の差の検定
					F 値	有意確率	t 値	自由度	有意確率 (両側)	平均値の差	差の標準誤差	差の 95% 信頼区間
												下限	上限
			VAR00002	等分散を仮定する。	0.504846	0.516611	1.82139	4	0.142646	0.171137	0.0939593	-0.0897359	0.43201
				等分散を仮定しない。			1.82139	3.26556	0.158561	0.171137	0.0939593	-0.114587	0.456861

## Sheet: 確定 (元)
				Sample Name	IL-1aCt	18Ct	ΔCt	averΔCt	ΔΔCt	2^-x	ave2^-x	標準偏差	有意差
			IL-1b.i-1h	27.43	18s.i-1h	15.29	12.14		-0.9	1.86607	1.5083	0.268013	0.00423004
			IL-1b.i-1h	27.09	18s.i-1h	14.56	12.53		-0.51	1.42405
			IL-1b.i-1h	27.18	18s.i-1h	14.93	12.25		-0.79	1.72907
			IL-1b.i-1h	27.06	18s.i-1h	14.66	12.4		-0.64	1.55833
			IL-1b.i-1h	27.12	18s.i-1h	14.25	12.87		-0.17	1.12506
			IL-1b.i-1h	27.05	18s.i-1h	14.44	12.61		-0.43	1.34723
			IL-1b.L-1h	27.27	18s.L-1h	14.85	12.42	13.04	-0.62	1.53688	1.0227	0.259777
			IL-1b.L-1h	27.03	18s.L-1h	13.93	13.1		0.06	0.959264
			IL-1b.L-1h	27.04	18s.L-1h	13.77	13.27		0.23	0.852635
			IL-1b.L-1h	26.71	18s.L-1h	13.66	13.05		0.01	0.993092
			IL-1b.L-1h	27.08	18s.L-1h	13.98	13.1		0.06	0.959264
			IL-1b.L-1h	27.3	18s.L-1h	14	13.3		0.26	0.835088
			IL-1b.i-3h	27.56	18s.i-3h	15.15	12.41
			IL-1b.i-3h	27.26	18s.i-3h	14	13.26
			IL-1b.i-3h	27.31	18s.i-3h	14	13.31
			IL-1b.i-3h	27.83	18s.i-3h	13.9	13.93
			IL-1b.i-3h	27.51	18s.i-3h	13.58	13.93
			IL-1b.i-3h	27.48	18s.i-3h	14.18	13.3
			IL-1b.L-3h	27.03	18s.L-3h	14.17	12.86
			IL-1b.L-3h	27.01	18s.L-3h	13.91	13.1
			IL-1b.L-3h	27.08	18s.L-3h	13.92	13.16
			IL-1b.L-3h	26.52	18s.L-3h	13.51	13.01
			IL-1b.L-3h	27.13	18s.L-3h	14.12	13.01
			IL-1b.L-3h	27.3	18s.L-3h	14	13.3
			IL-1bi-6h	27.81	18s.i-6h	13.55	14.26
			IL-1bi-6h	27.17	18s.i-6h	13.13	14.04
			IL-1bi-6h	27.47	18s.i-6h	13.16	14.31
			IL-1bi-6h	27.24	18s.i-6h	13.19	14.05
			IL-1bi-6h	27.28	18s.i-6h	13.09	14.19
			IL-1bi-6h	27.61	18s.i-6h	13.57	14.04
			IL-1bL-6h	27.2	18s.L-6h	13.25	13.95
			IL-1bL-6h	26.8	18s.L-6h	12.78	14.02
			IL-1bL-6h	27.26	18s.L-6h	14	13.26
			IL-1bL-6h	27.05	18s.L-6h	13.19	13.86
			IL-1bL-6h	26.98	18s.L-6h	13.37	13.61
			IL-1bL-6h	26.69	18s.L-6h	13.68	13.01
			IL-1b.i-12h	28.85	18s.i-12h	14.49	14.36
			IL-1b.i-12h	29.2	18s.i-12h	14.46	14.74
			IL-1b.i-12h	28.73	18s.i-12h	13.32	15.41
			IL-1b.i-12h	29	18s.i-12h	13.66	15.34
			IL-1b.i-12h	28.76	18s.i-12h	13.14	15.62
			IL-1b.i-12h	29.61	18s.i-12h	16.13	13.48
			IL-1b.L-12h	28.54	18s.L-12h	13.08	15.46
			IL-1b.L-12h	28.43	18s.L-12h	12.87	15.56
			IL-1b.L-12h	29.04	18s.L-12h	13.36	15.68
			IL-1b.L-12h	29.05	18s.L-12h	13.74	15.31
			IL-1b.L-12h	29.45	18s.L-12h	14.66	14.79
			IL-1b.L-12h	29.56	18s.L-12h	14.25	15.31
			IL-1b.i-24h	28.39	18s.i-24h	15.03	13.36
			IL-1b.i-24h	28.26	18s.i-24h	14.43	13.83
			IL-1b.i-24h	28.39	18s.i-24h	14.39	14
			IL-1b.i-24h	28.2	18s.i-24h	14.03	14.17
			IL-1b.i-24h	28.34	18s.i-24h	14.36	13.98
			IL-1b.i-24h	29	18s.i-24h	14.15	14.85
			IL-1b.L-24h	27.5	18s.L-24h	13.42	14.08
			IL-1b.L-24h	27.58	18s.L-24h	13.29	14.29
			IL-1b.L-24h	27.92	18s.L-24h	13.38	14.54
			IL-1b.L-24h	27.93	18s.L-24h	13.37	14.56
			IL-1b.L-24h	28.14	18s.L-24h	13.4	14.74
			IL-1b.L-24h	27.9	18s.L-24h	13.42	14.48
			1h	3h	6h	12h	24h
		ControlsiRNA	1.0227	0.981575	0.693134	0.205598	0.380895
		IL-1RasiRNA	1.5083	0.858294	0.465186	0.334868	0.526135
		標準偏差Cont	0.259777	0.101715	0.205845	0.0485469	0.063186
		標準偏差IL-1Ra	0.268013	0.36867	0.0386302	0.215562	0.168125
		簡易ttest	0.00423004	0.409281	0.0454328	0.225101	0.043263
