# Supplementary material for: Correction: Interleukin-1 Receptor Antagonist Has a Novel Function in the Regulation of Matrix Metalloproteinase-13 Expression
Source: PLoS One. 2020 Apr 10;15(4):e0231910. doi: 10.1371/journal.pone.0231910 (PMC7147734; doi:10.1371/journal.pone.0231910)
Supplement: S6 File — (ZIP) [file pone.0231910.s006.zip › S6_File/B/Fig6B-2-2.csv]

Document Name: 2013.11.6.IL-1b.sds
Plate Type: Absolute Quantification
User: Administrator
Document Information
Operator: Administrator
Run Date: Wednesday	November 06	2013 16:18:18
Last Modified: Wednesday	November 06	2013 18:06:59
Instrument Type: Applied Biosystems 7000 Real-Time PCR System
Comments:
SDS v1.2
Well	Sample Name	Detector	Task	Ct	StdDev Ct	Qty	Mean Qty	StdDev Qty	Filtered	Tm
A1	18s.i-1h	VICMGB	Unknown	15.29	0.372
A2	18s.i-1h	VICMGB	Unknown	14.56	0.372
A3	18s.i-1h	VICMGB	Unknown	14.93	0.372
A4	18s.i-1h	VICMGB	Unknown	14.66	0.372
A5	18s.i-1h	VICMGB	Unknown	14.25	0.372
A6	18s.i-1h	VICMGB	Unknown	14.44	0.372
A7	18s.i-12h	VICMGB	Unknown	14.49	1.100
A8	18s.i-12h	VICMGB	Unknown	14.46	1.100
A9	18s.i-12h	VICMGB	Unknown	13.32	1.100
A10	18s.i-12h	VICMGB	Unknown	13.66	1.100
A11	18s.i-12h	VICMGB	Unknown	13.14	1.100
A12	18s.i-12h	VICMGB	Unknown	16.13	1.100
B1	18s.L-1h	VICMGB	Unknown	14.85	0.421
B2	18s.L-1h	VICMGB	Unknown	13.93	0.421
B3	18s.L-1h	VICMGB	Unknown	13.77	0.421
B4	18s.L-1h	VICMGB	Unknown	13.66	0.421
B5	18s.L-1h	VICMGB	Unknown	13.98	0.421
B6	18s.L-1h	VICMGB	Unknown	14.00	0.421
B7	18s.L-12h	VICMGB	Unknown	13.08	0.691
B8	18s.L-12h	VICMGB	Unknown	12.87	0.691
B9	18s.L-12h	VICMGB	Unknown	13.36	0.691
B10	18s.L-12h	VICMGB	Unknown	13.74	0.691
B11	18s.L-12h	VICMGB	Unknown	14.66	0.691
B12	18s.L-12h	VICMGB	Unknown	14.25	0.691
C1	IL-1b.i-1h	FAMMGB	Unknown	27.43	0.141
C2	IL-1b.i-1h	FAMMGB	Unknown	27.09	0.141
C3	IL-1b.i-1h	FAMMGB	Unknown	27.18	0.141
C4	IL-1b.i-1h	FAMMGB	Unknown	27.06	0.141
C5	IL-1b.i-1h	FAMMGB	Unknown	27.12	0.141
C6	IL-1b.i-1h	FAMMGB	Unknown	27.05	0.141
C7	IL-1b.i-12h	FAMMGB	Unknown	28.85	0.336
C8	IL-1b.i-12h	FAMMGB	Unknown	29.20	0.336
C9	IL-1b.i-12h	FAMMGB	Unknown	28.73	0.336
C10	IL-1b.i-12h	FAMMGB	Unknown	29.00	0.336
C11	IL-1b.i-12h	FAMMGB	Unknown	28.76	0.336
C12	IL-1b.i-12h	FAMMGB	Unknown	29.61	0.336
D1	IL-1b.L-1h	FAMMGB	Unknown	27.27	0.213
D2	IL-1b.L-1h	FAMMGB	Unknown	27.03	0.213
D3	IL-1b.L-1h	FAMMGB	Unknown	27.04	0.213
D4	IL-1b.L-1h	FAMMGB	Unknown	26.71	0.213
D5	IL-1b.L-1h	FAMMGB	Unknown	27.08	0.213
D6	IL-1b.L-1h	FAMMGB	Unknown	27.30	0.213
D7	IL-1b.L-12h	FAMMGB	Unknown	28.54	0.459
D8	IL-1b.L-12h	FAMMGB	Unknown	28.43	0.459
D9	IL-1b.L-12h	FAMMGB	Unknown	29.04	0.459
D10	IL-1b.L-12h	FAMMGB	Unknown	29.05	0.459
D11	IL-1b.L-12h	FAMMGB	Unknown	29.45	0.459
D12	IL-1b.L-12h	FAMMGB	Unknown	29.56	0.459
E1	18s.i-3h	VICMGB	Unknown	15.15	0.535
E2	18s.i-3h	VICMGB	Unknown	14.00	0.535
E3	18s.i-3h	VICMGB	Unknown	14.00	0.535
E4	18s.i-3h	VICMGB	Unknown	13.90	0.535
E5	18s.i-3h	VICMGB	Unknown	13.58	0.535
E6	18s.i-3h	VICMGB	Unknown	14.18	0.535
E7	18s.i-24h	VICMGB	Unknown	15.03	0.345
E8	18s.i-24h	VICMGB	Unknown	14.43	0.345
E9	18s.i-24h	VICMGB	Unknown	14.39	0.345
E10	18s.i-24h	VICMGB	Unknown	14.03	0.345
E11	18s.i-24h	VICMGB	Unknown	14.36	0.345
E12	18s.i-24h	VICMGB	Unknown	14.15	0.345
F1	18s.L-3h	VICMGB	Unknown	14.17	0.234
F2	18s.L-3h	VICMGB	Unknown	13.91	0.234
F3	18s.L-3h	VICMGB	Unknown	13.92	0.234
F4	18s.L-3h	VICMGB	Unknown	13.51	0.234
F5	18s.L-3h	VICMGB	Unknown	14.12	0.234
F6	18s.L-3h	VICMGB	Unknown	14.00	0.234
F7	18s.L-24h	VICMGB	Unknown	13.42	0.050
F8	18s.L-24h	VICMGB	Unknown	13.29	0.050
F9	18s.L-24h	VICMGB	Unknown	13.38	0.050
F10	18s.L-24h	VICMGB	Unknown	13.37	0.050
F11	18s.L-24h	VICMGB	Unknown	13.40	0.050
F12	18s.L-24h	VICMGB	Unknown	13.42	0.050
G1	IL-1b.i-3h	FAMMGB	Unknown	27.56	0.202
G2	IL-1b.i-3h	FAMMGB	Unknown	27.26	0.202
G3	IL-1b.i-3h	FAMMGB	Unknown	27.31	0.202
G4	IL-1b.i-3h	FAMMGB	Unknown	27.83	0.202
G5	IL-1b.i-3h	FAMMGB	Unknown	27.51	0.202
G6	IL-1b.i-3h	FAMMGB	Unknown	27.48	0.202
G7	IL-1b.i-24h	FAMMGB	Unknown	28.39	0.288
G8	IL-1b.i-24h	FAMMGB	Unknown	28.26	0.288
G9	IL-1b.i-24h	FAMMGB	Unknown	28.39	0.288
G10	IL-1b.i-24h	FAMMGB	Unknown	28.20	0.288
G11	IL-1b.i-24h	FAMMGB	Unknown	28.34	0.288
G12	IL-1b.i-24h	FAMMGB	Unknown	29.00	0.288
H1	IL-1b.L-3h	FAMMGB	Unknown	27.03	0.260
H2	IL-1b.L-3h	FAMMGB	Unknown	27.01	0.260
H3	IL-1b.L-3h	FAMMGB	Unknown	27.08	0.260
H4	IL-1b.L-3h	FAMMGB	Unknown	26.52	0.260
H5	IL-1b.L-3h	FAMMGB	Unknown	27.13	0.260
H6	IL-1b.L-3h	FAMMGB	Unknown	27.30	0.260
H7	IL-1b.L-24h	FAMMGB	Unknown	27.50	0.239
H8	IL-1b.L-24h	FAMMGB	Unknown	27.58	0.239
H9	IL-1b.L-24h	FAMMGB	Unknown	27.92	0.239
H10	IL-1b.L-24h	FAMMGB	Unknown	27.93	0.239
H11	IL-1b.L-24h	FAMMGB	Unknown	28.14	0.239
H12	IL-1b.L-24h	FAMMGB	Unknown	27.90	0.239
