# Supplementary material for: Correction: Interleukin-1 Receptor Antagonist Has a Novel Function in the Regulation of Matrix Metalloproteinase-13 Expression
Source: PLoS One. 2020 Apr 10;15(4):e0231910. doi: 10.1371/journal.pone.0231910 (PMC7147734; doi:10.1371/journal.pone.0231910)
Supplement: S6 File — (ZIP) [file pone.0231910.s006.zip › S6_File/C/Fig6C.xlsx]

## Sheet: Sheet1
		Sample Name	Ct			ΔCt	aveΔCt	ΔΔCt	2^-x	ave2^-x	標準偏差
	1	MMP-13.Cont	30.8	18S.CONT	16.7	14.1	14.2	-0.1	1.07177	1.04187	0.34958
	1	MMP-13.Cont	30.19	18S.CONT	16.45	13.74		-0.46	1.37554
	1	MMP-13.Cont	30.02	18S.CONT	15.26	14.76		0.56	0.678302
	2	MMP-13.ContISO	29.53	18S.ContIso	15.61	13.92		-0.28	1.21419	1.37463	0.147799
	2	MMP-13.ContISO	29.54	18S.ContIso	15.83	13.71		-0.49	1.40444
	2	MMP-13.ContISO	29.46	18S.ContIso	15.85	13.61		-0.59	1.50525
	3	MMP-13.RNAi	28.48	18S.RNAi	16.23	12.25		-1.95	3.86375	4.14836	0.586842
	3	MMP-13.RNAi	28.06	18S.RNAi	16.13	11.93		-2.27	4.82323
	3	MMP-13.RNAi	28.39	18S.RNAi	16.1	12.29		-1.91	3.75809
	4	MMP-13.RNAiISO	28.15	18S.RNAiISO	16.04	12.11		-2.09	4.25748	3.84337	0.667151
	4	MMP-13.RNAiISO	28.16	18S.RNAiISO	15.58	12.58		-1.62	3.07375
	4	MMP-13.RNAiISO	28.35	18S.RNAiISO	16.22	12.13		-2.07	4.19887
	5	MMP-13.a	27.04	18S.a	15.21	11.83		-2.37	5.16941	4.36977	1.09894
	5	MMP-13.a	26.83	18S.a	14.9	11.93		-2.27	4.82323
	5	MMP-13.a	26.75	18S.a	14.19	12.56		-1.64	3.11666
	6	MMP-13.b	27.2	18S.b	15	12.2		-2	4	3.04954	0.84611
	6	MMP-13.b	27.02	18S.b	14.07	12.95		-1.25	2.37841
	6	MMP-13.b	26.82	18S.b	14.09	12.73		-1.47	2.77022
	7	MMP-13.ab	27.23	18S.ab	13.68	13.55		-0.65	1.56917	2.04143	0.751436
	7	MMP-13.ab	27.13	18S.ab	13.65	13.48		-0.72	1.64718
	7	MMP-13.ab	27	18S.ab	14.34	12.66		-1.54	2.90795
											ave2^-x	標準偏差
										MMP-13.Cont	1.04187	0.34958
										MMP-13.ContISO	1.37463	0.147799
										MMP-13.RNAi	4.14836	0.586842
										MMP-13.RNAiISO	3.84337	0.667151
										MMP-13.a	4.36977	1.09894
										MMP-13.b	3.04954	0.84611
										MMP-13.ab	2.04143	0.751436
			多重比較
			従属変数:VAR00002
				(I) VAR00001		(J) VAR00001		平均値の差 (I-J)	標準誤差	有意確率	95% 信頼区間
											下限	上限
			Scheffe		1.00		2.00	-0.332756	0.57086	0.998996	-2.69244	2.02693
							3.00	-3.10648	0.57086	0.00655475	-5.46617	-0.746796
							4.00	-2.80149	0.57086	0.0150827	-5.16118	-0.441806
							5.00	-3.32789	0.57086	0.00359981	-5.68758	-0.968207
							6.00	-2.00767	0.57086	0.124206	-4.36736	0.352015
							7.00	-0.999559	0.57086	0.790404	-3.35925	1.36013
					2.00		1.00	0.332756	0.57086	0.998996	-2.02693	2.69244
							3.00	-2.77373	0.57086	0.0162734	-5.13341	-0.41404
							4.00	-2.46874	0.57086	0.0373216	-4.82842	-0.10905
							5.00	-2.99514	0.57086	0.00888012	-5.35483	-0.635451
							6.00	-1.67492	0.57086	0.269702	-4.0346	0.684771
							7.00	-0.666803	0.57086	0.960898	-3.02649	1.69288
					3.00		1.00	3.10648	0.57086	0.00655475	0.746796	5.46617
							2.00	2.77373	0.57086	0.0162734	0.41404	5.13341
							4.00	0.30499	0.57086	0.999388	-2.0547	2.66468
							5.00	-0.221411	0.57086	0.999904	-2.5811	2.13828
							6.00	1.09881	0.57086	0.713457	-1.26088	3.4585
							7.00	2.10692	0.57086	0.0967667	-0.252763	4.46661
					4.00		1.00	2.80149	0.57086	0.0150827	0.441806	5.16118
							2.00	2.46874	0.57086	0.0373216	0.10905	4.82842
							3.00	-0.30499	0.57086	0.999388	-2.66468	2.0547
							5.00	-0.526401	0.57086	0.987858	-2.88609	1.83329
							6.00	0.793822	0.57086	0.914436	-1.56587	3.15351
							7.00	1.80193	0.57086	0.203274	-0.557753	4.16162
					5.00		1.00	3.32789	0.57086	0.00359981	0.968207	5.68758
							2.00	2.99514	0.57086	0.00888012	0.635451	5.35483
							3.00	0.221411	0.57086	0.999904	-2.13828	2.5811
							4.00	0.526401	0.57086	0.987858	-1.83329	2.88609
							6.00	1.32022	0.57086	0.526941	-1.03946	3.67991
							7.00	2.32834	0.57086	0.0543485	-0.0313518	4.68802
					6.00		1.00	2.00767	0.57086	0.124206	-0.352015	4.36736
							2.00	1.67492	0.57086	0.269702	-0.684771	4.0346
							3.00	-1.09881	0.57086	0.713457	-3.4585	1.26088
							4.00	-0.793822	0.57086	0.914436	-3.15351	1.56587
							5.00	-1.32022	0.57086	0.526941	-3.67991	1.03946
							7.00	1.00811	0.57086	0.784114	-1.35157	3.3678
					7.00		1.00	0.999559	0.57086	0.790404	-1.36013	3.35925
							2.00	0.666803	0.57086	0.960898	-1.69288	3.02649
							3.00	-2.10692	0.57086	0.0967667	-4.46661	0.252763
							4.00	-1.80193	0.57086	0.203274	-4.16162	0.557753
							5.00	-2.32834	0.57086	0.0543485	-4.68802	0.0313518
							6.00	-1.00811	0.57086	0.784114	-3.3678	1.35157
			Bonferroni		1.00		2.00	-0.332756	0.57086	1	-2.4445	1.77899
							3.00	-3.10648	0.57086	0.00182358	-5.21823	-0.994741
							4.00	-2.80149	0.57086	0.00485186	-4.91324	-0.689751
							5.00	-3.32789	0.57086	0.000917993	-5.43964	-1.21615
							6.00	-2.00767	0.57086	0.0717842	-4.11941	0.10407
							7.00	-0.999559	0.57086	1	-3.1113	1.11218
					2.00		1.00	0.332756	0.57086	1	-1.77899	2.4445
							3.00	-2.77373	0.57086	0.00531363	-4.88547	-0.661985
							4.00	-2.46874	0.57086	0.0146891	-4.58048	-0.356995
							5.00	-2.99514	0.57086	0.00259529	-5.10688	-0.883396
							6.00	-1.67492	0.57086	0.228578	-3.78666	0.436827
							7.00	-0.666803	0.57086	1	-2.77855	1.44494
					3.00		1.00	3.10648	0.57086	0.00182358	0.994741	5.21823
							2.00	2.77373	0.57086	0.00531363	0.661985	4.88547
							4.00	0.30499	0.57086	1	-1.80675	2.41673
							5.00	-0.221411	0.57086	1	-2.33315	1.89033
							6.00	1.09881	0.57086	1	-1.01293	3.21055
							7.00	2.10692	0.57086	0.0508426	-0.00481807	4.21867
					4.00		1.00	2.80149	0.57086	0.00485186	0.689751	4.91324
							2.00	2.46874	0.57086	0.0146891	0.356995	4.58048
							3.00	-0.30499	0.57086	1	-2.41673	1.80675
							5.00	-0.526401	0.57086	1	-2.63814	1.58534
							6.00	0.793822	0.57086	1	-1.31792	2.90556
							7.00	1.80193	0.57086	0.147005	-0.309808	3.91368
					5.00		1.00	3.32789	0.57086	0.000917993	1.21615	5.43964
							2.00	2.99514	0.57086	0.00259529	0.883396	5.10688
							3.00	0.221411	0.57086	1	-1.89033	2.33315
							4.00	0.526401	0.57086	1	-1.58534	2.63814
							6.00	1.32022	0.57086	0.765695	-0.79152	3.43196
							7.00	2.32834	0.57086	0.023693	0.216593	4.44008
					6.00		1.00	2.00767	0.57086	0.0717842	-0.10407	4.11941
							2.00	1.67492	0.57086	0.228578	-0.436827	3.78666
							3.00	-1.09881	0.57086	1	-3.21055	1.01293
							4.00	-0.793822	0.57086	1	-2.90556	1.31792
							5.00	-1.32022	0.57086	0.765695	-3.43196	0.79152
							7.00	1.00811	0.57086	1	-1.10363	3.11985
					7.00		1.00	0.999559	0.57086	1	-1.11218	3.1113
							2.00	0.666803	0.57086	1	-1.44494	2.77855
							3.00	-2.10692	0.57086	0.0508426	-4.21867	0.00481807
							4.00	-1.80193	0.57086	0.147005	-3.91368	0.309808
							5.00	-2.32834	0.57086	0.023693	-4.44008	-0.216593
							6.00	-1.00811	0.57086	1	-3.11985	1.10363

## Sheet: Sheet1 (2)
		Sample Name	Ct			ΔCt	aveΔCt	ΔΔCt	2^-x	ave2^-x	標準偏差
	1	MMP-13.Cont	30.8	18S.CONT	16.7	14.1	14.2	-0.1	1.07177	1.04187	0.34958
	1	MMP-13.Cont	30.19	18S.CONT	16.45	13.74		-0.46	1.37554
	1	MMP-13.Cont	30.02	18S.CONT	15.26	14.76		0.56	0.678302
	2	MMP-13.ContISO	29.53	18S.ContIso	15.61	13.92		-0.28	1.21419	1.37463	0.147799
	2	MMP-13.ContISO	29.54	18S.ContIso	15.83	13.71		-0.49	1.40444
	2	MMP-13.ContISO	29.46	18S.ContIso	15.85	13.61		-0.59	1.50525
	3	MMP-13.RNAi	28.48	18S.RNAi	16.23	12.25		-1.95	3.86375	4.14836	0.586842
	3	MMP-13.RNAi	28.06	18S.RNAi	16.13	11.93		-2.27	4.82323
	3	MMP-13.RNAi	28.39	18S.RNAi	16.1	12.29		-1.91	3.75809
	4	MMP-13.RNAiISO	28.15	18S.RNAiISO	16.04	12.11		-2.09	4.25748	3.84337	0.667151
	4	MMP-13.RNAiISO	28.16	18S.RNAiISO	15.58	12.58		-1.62	3.07375
	4	MMP-13.RNAiISO	28.35	18S.RNAiISO	16.22	12.13		-2.07	4.19887
	5	MMP-13.a	27.04	18S.a	15.21	11.83		-2.37	5.16941	4.36977	1.09894
	5	MMP-13.a	26.83	18S.a	14.9	11.93		-2.27	4.82323
	5	MMP-13.a	26.75	18S.a	14.19	12.56		-1.64	3.11666
	6	MMP-13.b	27.2	18S.b	15	12.2		-2	4	3.04954	0.84611
	6	MMP-13.b	27.02	18S.b	14.07	12.95		-1.25	2.37841
	6	MMP-13.b	26.82	18S.b	14.09	12.73		-1.47	2.77022
	7	MMP-13.ab	27.23	18S.ab	13.68	13.55		-0.65	1.56917	2.04143	0.751436
	7	MMP-13.ab	27.13	18S.ab	13.65	13.48		-0.72	1.64718
	7	MMP-13.ab	27	18S.ab	14.34	12.66		-1.54	2.90795
											ave2^-x	標準偏差
										MMP-13.Cont	1.04187	0.34958
										MMP-13.ContISO	1.37463	0.147799
										MMP-13.RNAi	4.14836	0.586842
										MMP-13.RNAiISO	3.84337	0.667151
										MMP-13.a	4.36977	1.09894
										MMP-13.b	3.04954	0.84611
			多重比較
			従属変数:VAR00002
				(I) VAR00001		(J) VAR00001		平均値の差 (I-J)	標準誤差	有意確率	95% 信頼区間
											下限	上限
			Scheffe		1.00		2.00	-0.332756	0.57086	0.998996	-2.69244	2.02693
							3.00	-3.10648	0.57086	0.00655475	-5.46617	-0.746796
							4.00	-2.80149	0.57086	0.0150827	-5.16118	-0.441806
							5.00	-3.32789	0.57086	0.00359981	-5.68758	-0.968207
							6.00	-2.00767	0.57086	0.124206	-4.36736	0.352015
							7.00	-0.999559	0.57086	0.790404	-3.35925	1.36013
					2.00		1.00	0.332756	0.57086	0.998996	-2.02693	2.69244
							3.00	-2.77373	0.57086	0.0162734	-5.13341	-0.41404
							4.00	-2.46874	0.57086	0.0373216	-4.82842	-0.10905
							5.00	-2.99514	0.57086	0.00888012	-5.35483	-0.635451
							6.00	-1.67492	0.57086	0.269702	-4.0346	0.684771
							7.00	-0.666803	0.57086	0.960898	-3.02649	1.69288
					3.00		1.00	3.10648	0.57086	0.00655475	0.746796	5.46617
							2.00	2.77373	0.57086	0.0162734	0.41404	5.13341
							4.00	0.30499	0.57086	0.999388	-2.0547	2.66468
							5.00	-0.221411	0.57086	0.999904	-2.5811	2.13828
							6.00	1.09881	0.57086	0.713457	-1.26088	3.4585
							7.00	2.10692	0.57086	0.0967667	-0.252763	4.46661
					4.00		1.00	2.80149	0.57086	0.0150827	0.441806	5.16118
							2.00	2.46874	0.57086	0.0373216	0.10905	4.82842
							3.00	-0.30499	0.57086	0.999388	-2.66468	2.0547
							5.00	-0.526401	0.57086	0.987858	-2.88609	1.83329
							6.00	0.793822	0.57086	0.914436	-1.56587	3.15351
							7.00	1.80193	0.57086	0.203274	-0.557753	4.16162
					5.00		1.00	3.32789	0.57086	0.00359981	0.968207	5.68758
							2.00	2.99514	0.57086	0.00888012	0.635451	5.35483
							3.00	0.221411	0.57086	0.999904	-2.13828	2.5811
							4.00	0.526401	0.57086	0.987858	-1.83329	2.88609
							6.00	1.32022	0.57086	0.526941	-1.03946	3.67991
							7.00	2.32834	0.57086	0.0543485	-0.0313518	4.68802
					6.00		1.00	2.00767	0.57086	0.124206	-0.352015	4.36736
							2.00	1.67492	0.57086	0.269702	-0.684771	4.0346
							3.00	-1.09881	0.57086	0.713457	-3.4585	1.26088
							4.00	-0.793822	0.57086	0.914436	-3.15351	1.56587
							5.00	-1.32022	0.57086	0.526941	-3.67991	1.03946
							7.00	1.00811	0.57086	0.784114	-1.35157	3.3678
					7.00		1.00	0.999559	0.57086	0.790404	-1.36013	3.35925
							2.00	0.666803	0.57086	0.960898	-1.69288	3.02649
							3.00	-2.10692	0.57086	0.0967667	-4.46661	0.252763
							4.00	-1.80193	0.57086	0.203274	-4.16162	0.557753
							5.00	-2.32834	0.57086	0.0543485	-4.68802	0.0313518
							6.00	-1.00811	0.57086	0.784114	-3.3678	1.35157
			Bonferroni		1.00		2.00	-0.332756	0.57086	1	-2.4445	1.77899
							3.00	-3.10648	0.57086	0.00182358	-5.21823	-0.994741
							4.00	-2.80149	0.57086	0.00485186	-4.91324	-0.689751
							5.00	-3.32789	0.57086	0.000917993	-5.43964	-1.21615
							6.00	-2.00767	0.57086	0.0717842	-4.11941	0.10407
							7.00	-0.999559	0.57086	1	-3.1113	1.11218
					2.00		1.00	0.332756	0.57086	1	-1.77899	2.4445
							3.00	-2.77373	0.57086	0.00531363	-4.88547	-0.661985
							4.00	-2.46874	0.57086	0.0146891	-4.58048	-0.356995
							5.00	-2.99514	0.57086	0.00259529	-5.10688	-0.883396
							6.00	-1.67492	0.57086	0.228578	-3.78666	0.436827
							7.00	-0.666803	0.57086	1	-2.77855	1.44494
					3.00		1.00	3.10648	0.57086	0.00182358	0.994741	5.21823
							2.00	2.77373	0.57086	0.00531363	0.661985	4.88547
							4.00	0.30499	0.57086	1	-1.80675	2.41673
							5.00	-0.221411	0.57086	1	-2.33315	1.89033
							6.00	1.09881	0.57086	1	-1.01293	3.21055
							7.00	2.10692	0.57086	0.0508426	-0.00481807	4.21867
					4.00		1.00	2.80149	0.57086	0.00485186	0.689751	4.91324
							2.00	2.46874	0.57086	0.0146891	0.356995	4.58048
							3.00	-0.30499	0.57086	1	-2.41673	1.80675
							5.00	-0.526401	0.57086	1	-2.63814	1.58534
							6.00	0.793822	0.57086	1	-1.31792	2.90556
							7.00	1.80193	0.57086	0.147005	-0.309808	3.91368
					5.00		1.00	3.32789	0.57086	0.000917993	1.21615	5.43964
							2.00	2.99514	0.57086	0.00259529	0.883396	5.10688
							3.00	0.221411	0.57086	1	-1.89033	2.33315
							4.00	0.526401	0.57086	1	-1.58534	2.63814
							6.00	1.32022	0.57086	0.765695	-0.79152	3.43196
							7.00	2.32834	0.57086	0.023693	0.216593	4.44008
					6.00		1.00	2.00767	0.57086	0.0717842	-0.10407	4.11941
							2.00	1.67492	0.57086	0.228578	-0.436827	3.78666
							3.00	-1.09881	0.57086	1	-3.21055	1.01293
							4.00	-0.793822	0.57086	1	-2.90556	1.31792
							5.00	-1.32022	0.57086	0.765695	-3.43196	0.79152
							7.00	1.00811	0.57086	1	-1.10363	3.11985
					7.00		1.00	0.999559	0.57086	1	-1.11218	3.1113
							2.00	0.666803	0.57086	1	-1.44494	2.77855
							3.00	-2.10692	0.57086	0.0508426	-4.21867	0.00481807
							4.00	-1.80193	0.57086	0.147005	-3.91368	0.309808
							5.00	-2.32834	0.57086	0.023693	-4.44008	-0.216593
							6.00	-1.00811	0.57086	1	-3.11985	1.10363
