# Supplementary material for: Correction: Interleukin-1 Receptor Antagonist Has a Novel Function in the Regulation of Matrix Metalloproteinase-13 Expression
Source: PLoS One. 2020 Apr 10;15(4):e0231910. doi: 10.1371/journal.pone.0231910 (PMC7147734; doi:10.1371/journal.pone.0231910)
Supplement: S6 File — (ZIP) [file pone.0231910.s006.zip › S6_File/C/Fig6C-3.csv]

Document Name: 2015.1.7.mmp13.sds
Plate Type: Absolute Quantification
User: Administrator
Document Information
Operator: Administrator
Run Date: Wednesday	January 07	2015 14:51:24
Last Modified: Wednesday	January 07	2015 16:38:37
Instrument Type: Applied Biosystems 7000 Real-Time PCR System
Comments:
SDS v1.2
Well	Sample Name	Detector	Task	Ct	StdDev Ct	Qty	Mean Qty	StdDev Qty	Filtered	Tm
B1	18S.Cont	VICMGB	Unknown	16.83	1.366
B2	18S.Cont	VICMGB	Unknown	14.77	1.366
B3	18S.Cont	VICMGB	Unknown	14.57	1.366
B4	18S.Cont	VICMGB	Unknown	13.41	1.366
B5	18S.Cont	VICMGB	Unknown	13.56	1.366
B7	MMP-13.Cont	FAMMGB	Unknown	28.49	0.251
B8	MMP-13.Cont	FAMMGB	Unknown	29.18	0.251
B9	MMP-13.Cont	FAMMGB	Unknown	28.91	0.251
B10	MMP-13.Cont	FAMMGB	Unknown	28.79	0.251
B11	MMP-13.Cont	FAMMGB	Unknown	28.93	0.251
C1	18S.RNAi	VICMGB	Unknown	14.06	0.206
C2	18S.RNAi	VICMGB	Unknown	14.20	0.206
C3	18S.RNAi	VICMGB	Unknown	14.19	0.206
C4	18S.RNAi	VICMGB	Unknown	14.46	0.206
C5	18S.RNAi	VICMGB	Unknown	13.90	0.206
C7	MMP-13.RNAi	FAMMGB	Unknown	26.92	0.082
C8	MMP-13.RNAi	FAMMGB	Unknown	26.97	0.082
C9	MMP-13.RNAi	FAMMGB	Unknown	26.80	0.082
C10	MMP-13.RNAi	FAMMGB	Unknown	26.96	0.082
C11	MMP-13.RNAi	FAMMGB	Unknown	26.80	0.082
D1	18S.a	VICMGB	Unknown	15.21	0.612
D2	18S.a	VICMGB	Unknown	14.19	0.612
D3	18S.a	VICMGB	Unknown	14.90	0.612
D4	18S.a	VICMGB	Unknown	13.69	0.612
D5	18S.a	VICMGB	Unknown	14.19	0.612
D7	MMP-13.a	FAMMGB	Unknown	27.04	0.124
D8	MMP-13.a	FAMMGB	Unknown	26.99	0.124
D9	MMP-13.a	FAMMGB	Unknown	26.83	0.124
D10	MMP-13.a	FAMMGB	Unknown	26.81	0.124
D11	MMP-13.a	FAMMGB	Unknown	26.75	0.124
E1	18S.b	VICMGB	Unknown	15.00	0.414
E2	18S.b	VICMGB	Unknown	14.12	0.414
E3	18S.b	VICMGB	Unknown	14.07	0.414
E4	18S.b	VICMGB	Unknown	14.04	0.414
E5	18S.b	VICMGB	Unknown	14.09	0.414
E7	MMP-13.b	FAMMGB	Unknown	27.20	0.155
E8	MMP-13.b	FAMMGB	Unknown	27.12	0.155
E9	MMP-13.b	FAMMGB	Unknown	27.02	0.155
E10	MMP-13.b	FAMMGB	Unknown	27.19	0.155
E11	MMP-13.b	FAMMGB	Unknown	26.82	0.155
F1	18S.ab	VICMGB	Unknown	15.89	0.977
F2	18S.ab	VICMGB	Unknown	13.68	0.977
F3	18S.ab	VICMGB	Unknown	13.59	0.977
F4	18S.ab	VICMGB	Unknown	13.65	0.977
F5	18S.ab	VICMGB	Unknown	14.34	0.977
F7	MMP-13.ab	FAMMGB	Unknown	27.29	0.151
F8	MMP-13.ab	FAMMGB	Unknown	27.23	0.151
F9	MMP-13.ab	FAMMGB	Unknown	27.39	0.151
F10	MMP-13.ab	FAMMGB	Unknown	27.13	0.151
F11	MMP-13.ab	FAMMGB	Unknown	27.00	0.151
