# Supplementary material for: Correction: Interleukin-1 Receptor Antagonist Has a Novel Function in the Regulation of Matrix Metalloproteinase-13 Expression
Source: PLoS One. 2020 Apr 10;15(4):e0231910. doi: 10.1371/journal.pone.0231910 (PMC7147734; doi:10.1371/journal.pone.0231910)
Supplement: S7 File — (ZIP) [file pone.0231910.s007.zip › S7_File/A/Fig7.A.xlsx]

## Sheet: Fig7 .
	Fig 7.A Expression MMP-13 in periodontal tissue of IL-1Ra KO and WT mice.
		absorbance	concentration
	KOA.a.	0.7473	1345.61
		0.7382	1324.78
		0.6665	1160.64
		0.6214	1057.4
	KO.PBS.	0.5452	882.962
		0.5215	828.708
		0.6009	1010.47						KO.A.a.	1345.61	1324.78	1160.64	1057.4	1222.11	137.478
		0.57	939.734						KO.PBS	939.734	882.962	828.708	1010.47	915.468	77.8851
									WT.PBS	744.694	719.742	694.561	677.392	709.097	29.4222
	WT.Aa.	0.4997	778.803
		0.5026	785.442
		0.4912	759.345
		0.4497	664.343
	WT.PBS.	0.4739	719.742
		0.4848	744.694
		0.4629	694.561
		0.4554	677.392
		concentration(pg/ml)	sd
	WT.PBS	709.097	29.4222
	WT.A.a.	746.983	56.1954
	KO.PBS	915.468	77.8851
	KO.A.a.	1222.11	137.478
