# Supplementary material for: Correction: Interleukin-1 Receptor Antagonist Has a Novel Function in the Regulation of Matrix Metalloproteinase-13 Expression
Source: PLoS One. 2020 Apr 10;15(4):e0231910. doi: 10.1371/journal.pone.0231910 (PMC7147734; doi:10.1371/journal.pone.0231910)
Supplement: S8 File — (ZIP) [file pone.0231910.s008.zip]

Archive with 2 entries (2 files):
- S8_File/.DS_Store
- S8_File/Fig8.tif
